# Supplementary material for: Giant spin-to-charge conversion at an all-epitaxial single-crystal-oxide Rashba interface with a strongly correlated metal interlayer
Source: Nat Commun. 2022 Sep 26;13:5631. doi: 10.1038/s41467-022-33350-5 (PMC9512910; doi:10.1038/s41467-022-33350-5)
Supplement: Supplementary file 3 — Source Data [file 41467_2022_33350_MOESM3_ESM.xlsx]

## Sheet: Figure 1c
Figure 1c
time(s)	Intensity (a.u.)
800	733
800.05	741
800.1	737
800.15	737
800.2	741
800.25	741
800.3	737
800.35	737
800.4	733
800.45	741
800.5	737
800.55	741
800.6	733
800.65	733
800.7	733
800.75	737
800.8	737
800.85	737
800.9	733
800.95	741
801	733
801.05	737
801.1	737
801.15	717
801.2	686
801.25	690
801.3	686
801.35	690
801.4	686
801.45	690
801.5	694
801.55	682
801.6	686
801.65	686
801.7	686
801.75	686
801.8	690
801.85	686
801.9	686
801.95	686
802	690
802.05	690
802.1	682
802.15	694
802.2	682
802.25	690
802.3	686
802.35	686
802.4	686
802.45	686
802.5	682
802.55	686
802.6	682
802.65	690
802.7	686
802.75	682
802.8	690
802.85	686
802.9	686
802.95	686
803	694
803.05	686
803.1	690
803.15	686
803.2	690
803.25	690
803.3	686
803.35	682
803.4	686
803.45	686
803.5	686
803.55	686
803.6	686
803.65	690
803.7	686
803.75	686
803.8	686
803.85	690
803.9	686
803.95	686
804	694
804.05	686
804.1	686
804.15	686
804.2	686
804.25	694
804.3	686
804.35	690
804.4	698
804.45	694
804.5	694
804.55	690
804.6	690
804.65	694
804.7	694
804.75	690
804.8	690
804.85	694
804.9	690
804.95	694
805	690
805.05	694
805.1	690
805.15	690
805.2	690
805.25	694
805.3	694
805.35	694
805.4	690
805.45	694
805.5	694
805.55	690
805.6	694
805.65	694
805.7	698
805.75	686
805.8	690
805.85	694
805.9	698
805.95	690
806	690
806.05	694
806.1	690
806.15	694
806.2	690
806.25	690
806.3	694
806.35	690
806.4	690
806.45	694
806.5	690
806.55	686
806.6	694
806.65	690
806.7	686
806.75	698
806.8	690
806.85	694
806.9	694
806.95	694
807	694
807.05	694
807.1	694
807.15	690
807.2	698
807.25	694
807.3	690
807.35	694
807.4	690
807.45	694
807.5	694
807.55	694
807.6	690
807.65	690
807.7	690
807.75	694
807.8	690
807.85	698
807.9	690
807.95	690
808	694
808.05	694
808.1	694
808.15	686
808.2	690
808.25	694
808.3	690
808.35	690
808.4	690
808.45	690
808.5	694
808.55	686
808.6	694
808.65	694
808.7	690
808.75	690
808.8	690
808.85	694
808.9	690
808.95	694
809	690
809.05	690
809.1	690
809.15	694
809.2	694
809.25	686
809.3	690
809.35	690
809.4	694
809.45	686
809.5	694
809.55	686
809.6	690
809.65	686
809.7	686
809.75	694
809.8	694
809.85	694
809.9	686
809.95	690
810	690
810.05	690
810.1	690
810.15	682
810.2	690
810.25	690
810.3	690
810.35	686
810.4	690
810.45	690
810.5	686
810.55	686
810.6	690
810.65	690
810.7	686
810.75	690
810.8	690
810.85	694
810.9	686
810.95	686
811	690
811.05	686
811.1	686
811.15	686
811.2	690
811.25	686
811.3	686
811.35	686
811.4	690
811.45	682
811.5	686
811.55	686
811.6	682
811.65	690
811.7	686
811.75	690
811.8	690
811.85	686
811.9	686
811.95	682
812	678
812.05	694
812.1	686
812.15	686
812.2	690
812.25	690
812.3	686
812.35	682
812.4	682
812.45	678
812.5	682
812.55	690
812.6	682
812.65	686
812.7	682
812.75	690
812.8	682
812.85	678
812.9	682
812.95	686
813	686
813.05	690
813.1	686
813.15	682
813.2	682
813.25	686
813.3	686
813.35	686
813.4	686
813.45	686
813.5	674
813.55	686
813.6	682
813.65	682
813.7	686
813.75	686
813.8	682
813.85	682
813.9	682
813.95	686
814	682
814.05	674
814.1	678
814.15	682
814.2	682
814.25	682
814.3	678
814.35	678
814.4	678
814.45	682
814.5	678
814.55	682
814.6	682
814.65	682
814.7	678
814.75	682
814.8	678
814.85	686
814.9	678
814.95	682
815	678
815.05	678
815.1	678
815.15	678
815.2	682
815.25	682
815.3	674
815.35	686
815.4	682
815.45	682
815.5	678
815.55	678
815.6	678
815.65	674
815.7	678
815.75	682
815.8	682
815.85	682
815.9	682
815.95	678
816	678
816.05	682
816.1	678
816.15	678
816.2	678
816.25	678
816.3	678
816.35	682
816.4	682
816.45	686
816.5	686
816.55	678
816.6	686
816.65	682
816.7	678
816.75	678
816.8	690
816.85	686
816.9	682
816.95	682
817	682
817.05	686
817.1	682
817.15	690
817.2	690
817.25	686
817.3	686
817.35	686
817.4	686
817.45	686
817.5	682
817.55	686
817.6	682
817.65	686
817.7	690
817.75	690
817.8	690
817.85	694
817.9	686
817.95	686
818	690
818.05	686
818.1	690
818.15	690
818.2	682
818.25	686
818.3	686
818.35	682
818.4	682
818.45	690
818.5	686
818.55	682
818.6	686
818.65	686
818.7	686
818.75	690
818.8	686
818.85	686
818.9	686
818.95	686
819	686
819.05	682
819.1	686
819.15	682
819.2	690
819.25	686
819.3	686
819.35	686
819.4	694
819.45	690
819.5	682
819.55	686
819.6	682
819.65	682
819.7	690
819.75	682
819.8	682
819.85	686
819.9	686
819.95	690
820	686
820.05	690
820.1	686
820.15	686
820.2	690
820.25	686
820.3	690
820.35	686
820.4	686
820.45	686
820.5	686
820.55	682
820.6	686
820.65	682
820.7	686
820.75	682
820.8	686
820.85	690
820.9	682
820.95	686
821	686
821.05	682
821.1	690
821.15	690
821.2	690
821.25	690
821.3	682
821.35	682
821.4	690
821.45	682
821.5	682
821.55	686
821.6	686
821.65	682
821.7	686
821.75	686
821.8	690
821.85	686
821.9	682
821.95	682
822	682
822.05	686
822.1	686
822.15	682
822.2	690
822.25	686
822.3	690
822.35	686
822.4	690
822.45	690
822.5	686
822.55	690
822.6	694
822.65	682
822.7	686
822.75	690
822.8	686
822.85	690
822.9	694
822.95	694
823	698
823.05	698
823.1	705
823.15	698
823.2	698
823.25	698
823.3	698
823.35	694
823.4	698
823.45	694
823.5	701
823.55	694
823.6	698
823.65	698
823.7	698
823.75	698
823.8	698
823.85	698
823.9	698
823.95	694
824	694
824.05	694
824.1	701
824.15	694
824.2	694
824.25	694
824.3	690
824.35	694
824.4	690
824.45	694
824.5	694
824.55	694
824.6	690
824.65	690
824.7	686
824.75	690
824.8	690
824.85	690
824.9	686
824.95	686
825	686
825.05	694
825.1	686
825.15	686
825.2	686
825.25	686
825.3	686
825.35	686
825.4	686
825.45	694
825.5	690
825.55	686
825.6	686
825.65	694
825.7	686
825.75	682
825.8	682
825.85	678
825.9	682
825.95	686
826	686
826.05	682
826.1	690
826.15	674
826.2	678
826.25	678
826.3	678
826.35	674
826.4	686
826.45	678
826.5	678
826.55	670
826.6	682
826.65	674
826.7	674
826.75	670
826.8	682
826.85	670
826.9	678
826.95	674
827	682
827.05	674
827.1	674
827.15	674
827.2	678
827.25	670
827.3	674
827.35	666
827.4	674
827.45	670
827.5	666
827.55	670
827.6	670
827.65	670
827.7	670
827.75	674
827.8	666
827.85	670
827.9	670
827.95	666
828	662
828.05	670
828.1	666
828.15	662
828.2	666
828.25	662
828.3	658
828.35	666
828.4	666
828.45	662
828.5	658
828.55	666
828.6	658
828.65	658
828.7	662
828.75	658
828.8	658
828.85	666
828.9	662
828.95	658
829	662
829.05	654
829.1	658
829.15	650
829.2	650
829.25	658
829.3	654
829.35	654
829.4	654
829.45	650
829.5	650
829.55	650
829.6	647
829.65	650
829.7	650
829.75	650
829.8	643
829.85	647
829.9	639
829.95	643
830	650
830.05	650
830.1	643
830.15	639
830.2	647
830.25	639
830.3	643
830.35	643
830.4	647
830.45	639
830.5	639
830.55	643
830.6	643
830.65	643
830.7	643
830.75	635
830.8	639
830.85	643
830.9	635
830.95	635
831	635
831.05	639
831.1	631
831.15	639
831.2	643
831.25	635
831.3	639
831.35	635
831.4	639
831.45	635
831.5	635
831.55	635
831.6	635
831.65	635
831.7	635
831.75	639
831.8	627
831.85	631
831.9	623
831.95	631
832	631
832.05	623
832.1	627
832.15	627
832.2	627
832.25	623
832.3	623
832.35	627
832.4	635
832.45	627
832.5	619
832.55	627
832.6	627
832.65	619
832.7	619
832.75	627
832.8	619
832.85	619
832.9	619
832.95	627
833	627
833.05	615
833.1	615
833.15	619
833.2	611
833.25	619
833.3	615
833.35	607
833.4	611
833.45	615
833.5	611
833.55	611
833.6	615
833.65	611
833.7	603
833.75	619
833.8	615
833.85	603
833.9	603
833.95	607
834	603
834.05	600
834.1	600
834.15	600
834.2	603
834.25	600
834.3	607
834.35	603
834.4	600
834.45	596
834.5	600
834.55	603
834.6	603
834.65	603
834.7	596
834.75	588
834.8	596
834.85	592
834.9	596
834.95	596
835	596
835.05	596
835.1	584
835.15	592
835.2	592
835.25	588
835.3	592
835.35	588
835.4	592
835.45	584
835.5	588
835.55	584
835.6	584
835.65	588
835.7	580
835.75	592
835.8	576
835.85	584
835.9	584
835.95	580
836	584
836.05	576
836.1	580
836.15	588
836.2	572
836.25	576
836.3	576
836.35	576
836.4	580
836.45	572
836.5	572
836.55	580
836.6	568
836.65	568
836.7	576
836.75	572
836.8	564
836.85	568
836.9	572
836.95	568
837	568
837.05	568
837.1	568
837.15	560
837.2	560
837.25	564
837.3	564
837.35	560
837.4	572
837.45	568
837.5	552
837.55	564
837.6	560
837.65	560
837.7	556
837.75	556
837.8	560
837.85	556
837.9	560
837.95	560
838	560
838.05	560
838.1	556
838.15	549
838.2	560
838.25	556
838.3	552
838.35	552
838.4	552
838.45	552
838.5	556
838.55	552
838.6	549
838.65	545
838.7	556
838.75	552
838.8	545
838.85	549
838.9	549
838.95	552
839	545
839.05	545
839.1	545
839.15	545
839.2	549
839.25	541
839.3	545
839.35	545
839.4	541
839.45	545
839.5	541
839.55	541
839.6	541
839.65	541
839.7	541
839.75	541
839.8	537
839.85	537
839.9	537
839.95	545
840	537
840.05	537
840.1	533
840.15	533
840.2	541
840.25	537
840.3	529
840.35	537
840.4	533
840.45	533
840.5	533
840.55	537
840.6	533
840.65	533
840.7	533
840.75	533
840.8	525
840.85	529
840.9	529
840.95	521
841	525
841.05	525
841.1	533
841.15	529
841.2	525
841.25	525
841.3	517
841.35	525
841.4	521
841.45	525
841.5	529
841.55	529
841.6	521
841.65	525
841.7	521
841.75	521
841.8	521
841.85	525
841.9	513
841.95	521
842	517
842.05	517
842.1	521
842.15	521
842.2	517
842.25	513
842.3	517
842.35	521
842.4	509
842.45	513
842.5	513
842.55	517
842.6	513
842.65	517
842.7	509
842.75	513
842.8	513
842.85	513
842.9	513
842.95	513
843	513
843.05	513
843.1	513
843.15	505
843.2	513
843.25	513
843.3	509
843.35	517
843.4	505
843.45	509
843.5	509
843.55	505
843.6	501
843.65	501
843.7	509
843.75	509
843.8	505
843.85	505
843.9	509
843.95	509
844	498
844.05	501
844.1	505
844.15	501
844.2	505
844.25	505
844.3	498
844.35	509
844.4	501
844.45	501
844.5	501
844.55	498
844.6	505
844.65	505
844.7	498
844.75	505
844.8	501
844.85	501
844.9	494
844.95	498
845	494
845.05	494
845.1	509
845.15	498
845.2	501
845.25	505
845.3	498
845.35	494
845.4	498
845.45	494
845.5	494
845.55	501
845.6	505
845.65	501
845.7	494
845.75	498
845.8	498
845.85	494
845.9	494
845.95	498
846	494
846.05	498
846.1	498
846.15	494
846.2	494
846.25	498
846.3	498
846.35	498
846.4	490
846.45	486
846.5	494
846.55	494
846.6	490
846.65	498
846.7	494
846.75	494
846.8	494
846.85	490
846.9	490
846.95	490
847	494
847.05	494
847.1	494
847.15	494
847.2	490
847.25	494
847.3	490
847.35	490
847.4	494
847.45	490
847.5	486
847.55	482
847.6	486
847.65	490
847.7	490
847.75	486
847.8	478
847.85	490
847.9	486
847.95	490
848	490
848.05	486
848.1	486
848.15	486
848.2	482
848.25	490
848.3	482
848.35	486
848.4	478
848.45	482
848.5	478
848.55	482
848.6	482
848.65	494
848.7	478
848.75	482
848.8	486
848.85	482
848.9	486
848.95	486
849	490
849.05	482
849.1	482
849.15	482
849.2	482
849.25	478
849.3	478
849.35	478
849.4	486
849.45	482
849.5	486
849.55	482
849.6	490
849.65	482
849.7	486
849.75	486
849.8	486
849.85	474
849.9	478
849.95	478
850	482
850.05	478
850.1	478
850.15	478
850.2	482
850.25	482
850.3	478
850.35	482
850.4	482
850.45	482
850.5	478
850.55	474
850.6	482
850.65	482
850.7	478
850.75	482
850.8	482
850.85	478
850.9	478
850.95	478
851	478
851.05	474
851.1	478
851.15	478
851.2	482
851.25	478
851.3	478
851.35	478
851.4	478
851.45	474
851.5	478
851.55	478
851.6	482
851.65	478
851.7	478
851.75	482
851.8	478
851.85	478
851.9	482
851.95	478
852	482
852.05	482
852.1	478
852.15	486
852.2	474
852.25	482
852.3	478
852.35	482
852.4	478
852.45	478
852.5	482
852.55	486
852.6	486
852.65	482
852.7	482
852.75	474
852.8	482
852.85	478
852.9	482
852.95	478
853	478
853.05	478
853.1	478
853.15	482
853.2	482
853.25	478
853.3	478
853.35	482
853.4	482
853.45	482
853.5	482
853.55	482
853.6	486
853.65	482
853.7	486
853.75	478
853.8	482
853.85	482
853.9	474
853.95	478
854	474
854.05	482
854.1	478
854.15	474
854.2	482
854.25	474
854.3	478
854.35	478
854.4	478
854.45	482
854.5	474
854.55	474
854.6	486
854.65	474
854.7	482
854.75	478
854.8	482
854.85	478
854.9	482
854.95	478
855	478
855.05	482
855.1	486
855.15	482
855.2	486
855.25	482
855.3	486
855.35	490
855.4	486
855.45	486
855.5	490
855.55	486
855.6	486
855.65	490
855.7	482
855.75	490
855.8	490
855.85	486
855.9	486
855.95	490
856	490
856.05	490
856.1	490
856.15	486
856.2	482
856.25	498
856.3	486
856.35	486
856.4	490
856.45	494
856.5	494
856.55	490
856.6	494
856.65	494
856.7	494
856.75	498
856.8	494
856.85	490
856.9	490
856.95	490
857	498
857.05	501
857.1	494
857.15	490
857.2	486
857.25	501
857.3	490
857.35	501
857.4	498
857.45	494
857.5	494
857.55	501
857.6	494
857.65	494
857.7	494
857.75	501
857.8	501
857.85	505
857.9	498
857.95	498
858	498
858.05	501
858.1	498
858.15	501
858.2	505
858.25	505
858.3	501
858.35	501
858.4	505
858.45	505
858.5	498
858.55	501
858.6	505
858.65	505
858.7	501
858.75	509
858.8	505
858.85	505
858.9	505
858.95	505
859	509
859.05	509
859.1	509
859.15	509
859.2	513
859.25	505
859.3	509
859.35	505
859.4	513
859.45	513
859.5	513
859.55	509
859.6	513
859.65	509
859.7	513
859.75	513
859.8	517
859.85	517
859.9	517
859.95	509
860	513
860.05	517
860.1	521
860.15	521
860.2	521
860.25	513
860.3	513
860.35	517
860.4	513
860.45	521
860.5	521
860.55	521
860.6	521
860.65	529
860.7	525
860.75	521
860.8	521
860.85	525
860.9	525
860.95	529
861	525
861.05	529
861.1	525
861.15	529
861.2	525
861.25	529
861.3	533
861.35	529
861.4	529
861.45	529
861.5	533
861.55	525
861.6	533
861.65	529
861.7	529
861.75	533
861.8	533
861.85	529
861.9	533
861.95	537
862	541
862.05	533
862.1	525
862.15	541
862.2	537
862.25	529
862.3	533
862.35	541
862.4	541
862.45	537
862.5	541
862.55	545
862.6	541
862.65	537
862.7	537
862.75	545
862.8	545
862.85	537
862.9	545
862.95	545
863	545
863.05	545
863.1	545
863.15	549
863.2	545
863.25	545
863.3	545
863.35	549
863.4	541
863.45	549
863.5	549
863.55	549
863.6	545
863.65	552
863.7	552
863.75	549
863.8	549
863.85	556
863.9	556
863.95	556
864	556
864.05	552
864.1	556
864.15	552
864.2	549
864.25	556
864.3	552
864.35	564
864.4	556
864.45	560
864.5	556
864.55	560
864.6	556
864.65	556
864.7	556
864.75	560
864.8	564
864.85	560
864.9	560
864.95	556
865	564
865.05	560
865.1	560
865.15	560
865.2	568
865.25	564
865.3	564
865.35	564
865.4	572
865.45	568
865.5	568
865.55	568
865.6	568
865.65	568
865.7	568
865.75	568
865.8	572
865.85	568
865.9	572
865.95	568
866	568
866.05	568
866.1	572
866.15	572
866.2	572
866.25	572
866.3	568
866.35	568
866.4	572
866.45	572
866.5	576
866.55	576
866.6	584
866.65	580
866.7	576
866.75	584
866.8	584
866.85	580
866.9	584
866.95	584
867	584
867.05	580
867.1	580
867.15	584
867.2	592
867.25	592
867.3	596
867.35	588
867.4	592
867.45	596
867.5	588
867.55	596
867.6	596
867.65	596
867.7	600
867.75	592
867.8	592
867.85	600
867.9	600
867.95	596
868	596
868.05	600
868.1	600
868.15	607
868.2	596
868.25	603
868.3	600
868.35	607
868.4	603
868.45	600
868.5	603
868.55	603
868.6	607
868.65	603
868.7	600
868.75	603
868.8	611
868.85	615
868.9	611
868.95	607
869	611
869.05	611
869.1	615
869.15	615
869.2	611
869.25	615
869.3	611
869.35	615
869.4	615
869.45	619
869.5	619
869.55	623
869.6	619
869.65	615
869.7	615
869.75	615
869.8	627
869.85	619
869.9	619
869.95	627
870	623
870.05	623
870.1	623
870.15	623
870.2	623
870.25	623
870.3	631
870.35	627
870.4	631
870.45	627
870.5	623
870.55	635
870.6	627
870.65	631
870.7	631
870.75	639
870.8	623
870.85	639
870.9	639
870.95	635
871	635
871.05	643
871.1	639
871.15	635
871.2	639
871.25	635
871.3	643
871.35	647
871.4	639
871.45	643
871.5	643
871.55	650
871.6	639
871.65	643
871.7	643
871.75	639
871.8	647
871.85	639
871.9	643
871.95	654
872	647
872.05	647
872.1	643
872.15	647
872.2	647
872.25	643
872.3	650
872.35	647
872.4	650
872.45	654
872.5	654
872.55	654
872.6	650
872.65	658
872.7	650
872.75	650
872.8	654
872.85	650
872.9	654
872.95	654
873	654
873.05	650
873.1	647
873.15	658
873.2	658
873.25	658
873.3	662
873.35	662
873.4	658
873.45	654
873.5	658
873.55	658
873.6	658
873.65	658
873.7	658
873.75	662
873.8	662
873.85	658
873.9	662
873.95	662
874	658
874.05	658
874.1	666
874.15	662
874.2	662
874.25	662
874.3	658
874.35	666
874.4	674
874.45	666
874.5	666
874.55	658
874.6	666
874.65	670
874.7	666
874.75	666
874.8	670
874.85	666
874.9	670
874.95	662
875	662
875.05	666
875.1	674
875.15	674
875.2	666
875.25	670
875.3	674
875.35	670
875.4	670
875.45	666
875.5	666
875.55	666
875.6	670
875.65	674
875.7	674
875.75	670
875.8	670
875.85	674
875.9	670
875.95	670
876	674
876.05	666
876.1	670
876.15	670
876.2	666
876.25	666
876.3	674
876.35	666
876.4	674
876.45	670
876.5	674
876.55	666
876.6	670
876.65	674
876.7	674
876.75	678
876.8	674
876.85	674
876.9	674
876.95	674
877	678
877.05	674
877.1	678
877.15	670
877.2	678
877.25	678
877.3	678
877.35	678
877.4	670
877.45	674
877.5	682
877.55	682
877.6	678
877.65	682
877.7	682
877.75	682
877.8	678
877.85	678
877.9	678
877.95	678
878	674
878.05	678
878.1	686
878.15	678
878.2	678
878.25	678
878.3	682
878.35	690
878.4	682
878.45	682
878.5	678
878.55	686
878.6	682
878.65	686
878.7	686
878.75	682
878.8	690
878.85	686
878.9	690
878.95	686
879	690
879.05	686
879.1	686
879.15	686
879.2	690
879.25	686
879.3	682
879.35	686
879.4	690
879.45	690
879.5	694
879.55	694
879.6	686
879.65	698
879.7	690
879.75	690
879.8	694
879.85	694
879.9	690
879.95	694
880	690
880.05	694
880.1	694
880.15	698
880.2	694
880.25	694
880.3	690
880.35	690
880.4	694
880.45	694
880.5	701
880.55	694
880.6	694
880.65	698
880.7	690
880.75	694
880.8	694
880.85	694
880.9	694
880.95	701
881	698
881.05	694
881.1	698
881.15	701
881.2	698
881.25	698
881.3	698
881.35	701
881.4	698
881.45	698
881.5	690
881.55	698
881.6	694
881.65	698
881.7	698
881.75	698
881.8	698
881.85	698
881.9	698
881.95	698
882	705
882.05	701
882.1	701
882.15	694
882.2	701
882.25	701
882.3	701
882.35	705
882.4	698
882.45	701
882.5	705
882.55	698
882.6	694
882.65	701
882.7	698
882.75	701
882.8	705
882.85	698
882.9	701
882.95	698
883	705
883.05	701
883.1	698
883.15	705
883.2	698
883.25	701
883.3	701
883.35	701
883.4	701
883.45	705
883.5	705
883.55	705
883.6	705
883.65	705
883.7	705
883.75	705
883.8	705
883.85	709
883.9	709
883.95	705
884	709
884.05	709
884.1	705
884.15	705
884.2	709
884.25	705
884.3	705
884.35	705
884.4	705
884.45	705
884.5	709
884.55	705
884.6	705
884.65	713
884.7	709
884.75	705
884.8	709
884.85	709
884.9	709
884.95	717
885	709
885.05	705
885.1	709
885.15	709
885.2	701
885.25	705
885.3	709
885.35	701
885.4	709
885.45	713
885.5	713
885.55	713
885.6	709
885.65	713
885.7	709
885.75	709
885.8	709
885.85	709
885.9	709
885.95	709
886	713
886.05	713
886.1	701
886.15	713
886.2	713
886.25	709
886.3	709
886.35	713
886.4	709
886.45	709
886.5	717
886.55	709
886.6	713
886.65	713
886.7	701
886.75	713
886.8	713
886.85	713
886.9	709
886.95	721
887	713
887.05	709
887.1	717
887.15	713
887.2	713
887.25	713
887.3	713
887.35	717
887.4	713
887.45	713
887.5	713
887.55	713
887.6	717
887.65	713
887.7	713
887.75	713
887.8	713
887.85	709
887.9	713
887.95	713
888	713
888.05	713
888.1	717
888.15	717
888.2	713
888.25	713
888.3	713
888.35	713
888.4	717
888.45	717
888.5	713
888.55	717
888.6	717
888.65	717
888.7	713
888.75	713
888.8	713
888.85	713
888.9	721
888.95	717
889	717
889.05	717
889.1	713
889.15	717
889.2	713
889.25	717
889.3	721
889.35	717
889.4	717
889.45	721
889.5	721
889.55	713
889.6	713
889.65	725
889.7	717
889.75	725
889.8	717
889.85	721
889.9	717
889.95	713
890	717
890.05	717
890.1	713
890.15	717
890.2	717
890.25	717
890.3	721
890.35	721
890.4	721
890.45	713
890.5	713
890.55	717
890.6	717
890.65	717
890.7	721
890.75	721
890.8	725
890.85	721
890.9	721
890.95	717
891	717
891.05	717
891.1	717
891.15	717
891.2	717
891.25	717
891.3	713
891.35	721
891.4	721
891.45	717
891.5	721
891.55	717
891.6	713
891.65	721
891.7	717
891.75	717
891.8	721
891.85	721
891.9	717
891.95	717
892	721
892.05	721
892.1	717
892.15	725
892.2	721
892.25	721
892.3	717
892.35	717
892.4	713
892.45	725
892.5	721
892.55	721
892.6	721
892.65	717
892.7	717
892.75	717
892.8	721
892.85	717
892.9	717
892.95	721
893	721
893.05	721
893.1	717
893.15	713
893.2	717
893.25	717
893.3	717
893.35	717
893.4	721
893.45	721
893.5	717
893.55	721
893.6	721
893.65	717
893.7	725
893.75	721
893.8	717
893.85	725
893.9	721
893.95	721
894	721
894.05	717
894.1	721
894.15	721
894.2	721
894.25	721
894.3	717
894.35	721
894.4	721
894.45	721
894.5	717
894.55	725
894.6	725
894.65	721
894.7	717
894.75	717
894.8	725
894.85	721
894.9	721
894.95	721
895	717
895.05	717
895.1	717
895.15	717
895.2	721
895.25	721
895.3	721
895.35	721
895.4	721
895.45	721
895.5	721
895.55	721
895.6	721
895.65	721
895.7	721
895.75	725
895.8	717
895.85	721
895.9	721
895.95	717
896	721
896.05	717
896.1	713
896.15	717
896.2	721
896.25	721
896.3	721
896.35	721
896.4	721
896.45	721
896.5	721
896.55	717
896.6	721
896.65	721
896.7	717
896.75	721
896.8	721
896.85	717
896.9	717
896.95	721
897	721
897.05	717
897.1	725
897.15	717
897.2	717
897.25	717
897.3	721
897.35	721
897.4	721
897.45	717
897.5	721
897.55	721
897.6	717
897.65	713
897.7	713
897.75	721
897.8	721
897.85	717
897.9	717
897.95	717
898	721
898.05	721
898.1	729
898.15	717
898.2	721
898.25	721
898.3	721
898.35	717
898.4	717
898.45	721
898.5	717
898.55	717
898.6	717
898.65	717
898.7	709
898.75	717
898.8	717
898.85	717
898.9	717
898.95	717
899	713
899.05	717
899.1	721
899.15	721
899.2	717
899.25	721
899.3	721
899.35	717
899.4	713
899.45	721
899.5	713
899.55	717
899.6	721
899.65	717
899.7	717
899.75	717
899.8	713
899.85	721
[truncated: 14,003 more rows]

## Sheet: Figure 2a
Figure 2a
T_LSMOLTOSTO (K)	Rsheet_LSMOLTOSTO (Ohm/sq)	T_LSMOLTOLSAT (K)	Rsheet_LSMOLTOLSAT (Ohm/sq)
299.895	719.461	299.559	3258.4
294.917	697.735	294.634	3040.4
289.895	675.784	289.816	2766.77
284.896	653.778	284.832	2578.65
279.925	632.03	279.735	2409.55
274.928	610.144	274.723	2235.18
269.92	588.385	269.753	2095.77
264.93	566.597	264.764	1968.31
259.908	544.727	259.735	1851.27
254.932	523.283	254.712	1744.59
249.886	501.982	249.814	1645.2
244.905	480.932	244.775	1552.18
239.914	459.943	239.802	1469.56
234.911	439.033	234.806	1392.26
229.905	418.483	229.818	1320.3
224.921	398.269	224.822	1249.85
219.911	378.286	219.739	1185.25
214.903	358.607	214.802	1126.73
209.906	339.355	209.77	1070.6
204.931	320.576	204.779	1015.26
199.902	302.076	199.755	965.151
194.904	284.236	194.821	919.165
189.918	266.767	189.764	873.02
184.925	249.768	184.823	829.897
179.932	233.285	179.729	789.586
174.907	217.131	174.803	750.963
169.929	201.684	169.753	712.536
164.925	186.688	164.797	678.18
159.938	172.322	159.721	645.365
154.894	158.465	154.785	611.698
149.905	145.357	149.833	582.57
144.914	132.808	144.715	553.6
139.921	120.966	139.821	524.486
134.896	109.661	134.748	498.271
129.909	99.2156	129.819	473.437
124.92	89.4208	124.748	448.436
119.897	80.3703	119.808	425.837
114.9	72.0456	114.759	404.202
109.926	64.4112	109.815	383.697
104.913	57.506	104.838	364.018
99.9184	51.7938	99.753	345.526
94.9134	46.4722	94.7524	328.511
89.9081	41.4783	89.8256	312.52
84.9344	36.8968	84.7852	297.119
79.9282	32.6788	79.8064	283.446
74.9353	28.8153	74.7779	270.76
69.8931	25.2641	69.7658	258.437
64.9235	22.0703	64.792	248.072
59.9317	19.1692	59.7263	238.24
54.9157	16.509	54.729	229.308
49.9347	14.1497	49.7374	221.567
44.8984	11.9666	44.782	214.82
39.9321	10.0652	39.6851	208.626
34.9061	8.33612	34.7835	203.821
29.8936	6.80586	29.7381	199.582
24.917	5.48989	24.7263	196.323
20.3645	4.45351	19.7622	194.039
14.9331	3.46131	14.7095	192.725
9.9545	2.80975	9.8106	192.34
4.9978	2.44407	4.9986	192.598

## Sheet: Figure 2b
Figure 2b
T_LSMOLTOSTO (K)	Moment_LSMOLTOSTO (mub/Mn)	T_LSMOLTOLSAT (K)	Moment_LSMOLTOLSAT (mub/Mn)
10	1.91	10.0017	2.0565
15	1.9	19.9985	1.94029
20	1.89	30.013	1.89286
25	1.88	40.0053	1.86182
30	1.88	50.0282	1.83283
35	1.87	60.1001	1.80686
40	1.86	70.1254	1.78085
45	1.86	80.1599	1.75572
50	1.85	90.1971	1.72978
55.1	1.84	100.209	1.70375
60.1	1.83	110.256	1.67752
65.1	1.82	120.279	1.65033
70.1	1.81	130.271	1.62144
75.2	1.8	140.305	1.59143
80.2	1.79	150.377	1.55932
85.2	1.77	160.373	1.52607
90.2	1.76	170.367	1.49235
95.2	1.75	180.419	1.45641
100	1.74	190.417	1.4176
105	1.72	200.398	1.37742
110	1.71	210.365	1.33282
115	1.7	220.379	1.28573
120	1.68	230.351	1.23395
125	1.67	240.25	1.17832
130	1.65	250.343	1.11584
135	1.64	260.277	1.04824
140	1.62	270.355	0.970932
145	1.61	280.36	0.883286
150	1.59	290.253	0.784056
155	1.57	300.36	0.662933
160	1.56	310.319	0.511464
165	1.54	320.319	0.329618
170	1.52	330.331	0.132235
175	1.5	340.289	0.0358314
180	1.48	350.348	0.0147148
185	1.45	360.313	0.007705
190	1.43	370.285	0.0040394
195	1.41	380.271	0.000733728
200	1.38	390.278	-0.00126703
205	1.35	400.319	-0.00331584
210	1.32
215	1.29
220	1.26
226	1.23
230	1.19
235	1.15
241	1.11
245	1.07
250	1.02
255	0.973
260	0.92
265	0.863
270	0.804
275	0.741
280	0.674
285	0.614
290	0.477
295	0.404
300	0.317
305	0.23
310	0.146
315	0.0787
320	0.0427
325	0.0246
330	0.0158
335	0.011
340	0.0081
345	0.00652
350	0.00498
355	0.0036
360	0.00309
365	0.00258
370	0.00208
375	0.00152
380	0.000369
385	0.000875
390	-0.000322
395	0.000504
400	0

## Sheet: Figure 2c
Figure 2c
B_LSMOLTOSTO (K)	Moment_LSMOLTOSTO (emu/cm^3)	B_LSMOLTOLSAT (K)	Moment_LSMOLTOLSAT (emu/cm^3)
0.1	331	0.1	306
0.075	324	0.075	304
0.05	317	0.05	303
0.05	317	0.05	303
0.048	316	0.048	303
0.046	315	0.046	303
0.044	315	0.044	302
0.042	314	0.042	303
0.04	314	0.04	302
0.038	312	0.038	302
0.036	311	0.036	302
0.034	311	0.034	301
0.032	310	0.032	301
0.03	309	0.03	301
0.028	308	0.028	300
0.026	307	0.026	301
0.024	306	0.024	300
0.022	305	0.022	299
0.02	304	0.02	299
0.018	303	0.018	299
0.016	302	0.016	299
0.014	300	0.014	298
0.012	299	0.012	298
0.01	298	0.01	297
0.008	297	0.008	296
0.006	296	0.006	296
0.004	294	0.004	295
0.002	292	0.002	293
0	291	0	292
-0.002	288	-0.002	287
-0.004	286	-0.004	-35.1
-0.006	284	-0.006	-105
-0.008	282	-0.008	-162
-0.01	279	-0.01	-203
-0.012	275	-0.012	-232
-0.014	265	-0.014	-252
-0.016	236	-0.016	-271
-0.018	184	-0.018	-279
-0.02	104	-0.02	-282
-0.022	22.3	-0.022	-284
-0.024	-84.9	-0.024	-285
-0.026	-165	-0.026	-287
-0.028	-222	-0.028	-288
-0.03	-249	-0.03	-288
-0.032	-264	-0.032	-289
-0.034	-272	-0.034	-290
-0.036	-279	-0.036	-291
-0.038	-284	-0.038	-292
-0.04	-288	-0.04	-293
-0.042	-291	-0.042	-294
-0.044	-295	-0.044	-295
-0.046	-297	-0.046	-296
-0.048	-299	-0.048	-296
-0.05	-301	-0.05	-297
-0.05	-301	-0.05	-297
-0.075	-316	-0.075	-301
-0.1	-322	-0.1	-303
-0.1	-332	-0.1	-303
-0.075	-323	-0.075	-302
-0.05	-316	-0.05	-300
-0.05	-315	-0.05	-300
-0.048	-315	-0.048	-301
-0.046	-315	-0.046	-300
-0.044	-314	-0.044	-300
-0.042	-313	-0.042	-300
-0.04	-313	-0.04	-300
-0.038	-312	-0.038	-299
-0.036	-311	-0.036	-299
-0.034	-310	-0.034	-299
-0.032	-310	-0.032	-299
-0.03	-308	-0.03	-299
-0.028	-308	-0.028	-299
-0.026	-307	-0.026	-298
-0.024	-306	-0.024	-298
-0.022	-305	-0.022	-298
-0.02	-304	-0.02	-297
-0.018	-303	-0.018	-297
-0.016	-301	-0.016	-297
-0.014	-301	-0.014	-296
-0.012	-299	-0.012	-295
-0.01	-297	-0.01	-295
-0.008	-296	-0.008	-294
-0.006	-295	-0.006	-293
-0.004	-293	-0.004	-293
-0.002	-292	-0.002	-292
0	-290	0	-290
0.002	-288	0.002	-289
0.004	-285	0.004	-46.5
0.006	-283	0.006	76.1
0.008	-281	0.008	146
0.01	-278	0.01	192
0.012	-274	0.012	226
0.014	-262	0.014	247
0.016	-228	0.016	269
0.018	-171	0.018	280
0.02	-88.3	0.02	283
0.022	-10.1	0.022	286
0.024	99.1	0.024	287
0.026	170	0.026	288
0.028	227	0.028	289
0.03	252	0.03	290
0.032	265	0.032	291
0.034	274	0.034	292
0.036	280	0.036	293
0.038	285	0.038	294
0.04	289	0.04	295
0.042	292	0.042	296
0.044	295	0.044	297
0.046	318	0.046	297
0.048	300	0.048	298
0.05	302	0.05	299
0.05	302	0.05	299
0.075	316	0.075	302
0.1	323	0.1	304

## Sheet: Figure 3a
Figure 3a
B_15K_MP50mW_LSMOLTOSTO (mT)	Intensity_15K_MP50mW_LSMOLTOSTO (a.u.)
60	2.047
60.076	-1.953
60.153	-3.953
60.229	3.047
60.305	0.047
60.381	-3.953
60.458	-1.953
60.534	-6.953
60.61	-7.953
60.687	-4.953
60.763	2.047
60.839	-5.953
60.916	0.047
60.992	-7.953
61.068	-1.953
61.144	3.047
61.221	-4.953
61.297	-0.953
61.373	1.047
61.45	-3.953
61.526	-5.953
61.602	-4.953
61.678	2.047
61.755	-4.953
61.831	-2.953
61.907	-1.953
61.984	-1.953
62.06	-0.953
62.136	-3.953
62.213	0.047
62.289	1.047
62.365	-3.953
62.441	0.047
62.518	-5.953
62.594	-1.953
62.67	-5.953
62.747	-3.953
62.823	-0.953
62.899	-1.953
62.975	-0.953
63.052	-9.953
63.128	1.047
63.204	-3.953
63.281	-5.953
63.357	-2.953
63.433	-3.953
63.51	-0.953
63.586	-5.953
63.662	-10.953
63.738	-2.953
63.815	-0.953
63.891	-3.953
63.967	-2.953
64.044	-1.953
64.12	-5.953
64.196	-10.953
64.272	-0.953
64.349	3.047
64.425	2.047
64.501	0.047
64.578	-3.953
64.654	-3.953
64.73	-3.953
64.807	0.047
64.883	-5.953
64.959	-0.953
65.035	1.047
65.112	-1.953
65.188	2.047
65.264	-2.953
65.341	-4.953
65.417	-0.953
65.493	-1.953
65.569	0.047
65.646	0.047
65.722	6.047
65.798	-1.953
65.875	2.047
65.951	-5.953
66.027	-9.953
66.104	-0.953
66.18	0.047
66.256	-7.953
66.332	1.047
66.409	-3.953
66.485	-7.953
66.561	-6.953
66.638	1.047
66.714	2.047
66.79	0.047
66.866	-1.953
66.943	5.047
67.019	-1.953
67.095	-4.953
67.172	0.047
67.248	-1.953
67.324	-0.953
67.401	-1.953
67.477	-5.953
67.553	-7.953
67.629	-3.953
67.706	-3.953
67.782	-2.953
67.858	2.047
67.935	-1.953
68.011	-13.953
68.087	-3.953
68.163	-0.953
68.24	3.047
68.316	-0.953
68.392	-4.953
68.469	3.047
68.545	4.047
68.621	2.047
68.698	-2.953
68.774	0.047
68.85	-1.953
68.926	-0.953
69.003	-3.953
69.079	-3.953
69.155	-1.953
69.232	-1.953
69.308	-0.953
69.384	-1.953
69.46	2.047
69.537	-4.953
69.613	-2.953
69.689	1.047
69.766	-3.953
69.842	-3.953
69.918	-3.953
69.995	1.047
70.071	1.047
70.147	-2.953
70.223	0.047
70.3	-7.953
70.376	-2.953
70.452	2.047
70.529	-3.953
70.605	-1.953
70.681	-10.953
70.757	-1.953
70.834	-3.953
70.91	0.047
70.986	1.047
71.063	-1.953
71.139	1.047
71.215	-3.953
71.292	1.047
71.368	2.047
71.444	-3.953
71.52	0.047
71.597	-1.953
71.673	1.047
71.749	0.047
71.826	-3.953
71.902	-1.953
71.978	4.047
72.054	0.047
72.131	-2.953
72.207	-2.953
72.283	1.047
72.36	6.047
72.436	-0.953
72.512	-2.953
72.589	2.047
72.665	0.047
72.741	-0.953
72.817	2.047
72.894	4.047
72.97	0.047
73.046	-3.953
73.123	-0.953
73.199	-1.953
73.275	1.047
73.351	-10.953
73.428	0.047
73.504	-2.953
73.58	0.047
73.657	-2.953
73.733	-2.953
73.809	1.047
73.885	-3.953
73.962	0.047
74.038	2.047
74.114	-0.953
74.191	2.047
74.267	-3.953
74.343	3.047
74.42	-0.953
74.496	0.047
74.572	-1.953
74.648	0.047
74.725	1.047
74.801	-2.953
74.877	6.047
74.954	4.047
75.03	2.047
75.106	2.047
75.182	0.047
75.259	4.047
75.335	-6.953
75.411	1.047
75.488	-1.953
75.564	0.047
75.64	5.047
75.717	4.047
75.793	3.047
75.869	4.047
75.945	0.047
76.022	-0.953
76.098	-3.953
76.174	10.047
76.251	4.047
76.327	3.047
76.403	-1.953
76.479	2.047
76.556	0.047
76.632	2.047
76.708	8.047
76.785	14.047
76.861	5.047
76.937	7.047
77.014	1.047
77.09	4.047
77.166	1.047
77.242	8.047
77.319	3.047
77.395	5.047
77.471	2.047
77.548	3.047
77.624	7.047
77.7	9.047
77.776	8.047
77.853	7.047
77.929	9.047
78.005	5.047
78.082	5.047
78.158	2.047
78.234	13.047
78.311	7.047
78.387	10.047
78.463	7.047
78.539	9.047
78.616	8.047
78.692	7.047
78.768	11.047
78.845	14.047
78.921	10.047
78.997	14.047
79.073	12.047
79.15	14.047
79.226	13.047
79.302	14.047
79.379	18.047
79.455	14.047
79.531	12.047
79.608	14.047
79.684	12.047
79.76	18.047
79.836	15.047
79.913	20.047
79.989	21.047
80.065	15.047
80.142	20.047
80.218	25.047
80.294	22.047
80.37	23.047
80.447	23.047
80.523	28.047
80.599	30.047
80.676	26.047
80.752	30.047
80.828	34.047
80.905	34.047
80.981	34.047
81.057	37.047
81.133	40.047
81.21	39.047
81.286	42.047
81.362	42.047
81.439	46.047
81.515	50.047
81.591	48.047
81.667	56.047
81.744	52.047
81.82	60.047
81.896	59.047
81.973	66.047
82.049	64.047
82.125	64.047
82.202	72.047
82.278	73.047
82.354	87.047
82.43	81.047
82.507	88.047
82.583	90.047
82.659	99.047
82.736	110.047
82.812	107.047
82.888	119.047
82.964	125.047
83.041	127.047
83.117	141.047
83.193	154.047
83.27	158.047
83.346	168.047
83.422	180.047
83.499	199.047
83.575	209.047
83.651	225.047
83.727	244.047
83.804	255.047
83.88	276.047
83.956	297.047
84.033	323.047
84.109	348.047
84.185	370.047
84.261	403.047
84.338	430.047
84.414	467.047
84.49	501.047
84.567	540.047
84.643	590.047
84.719	637.047
84.796	682.047
84.872	735.047
84.948	790.047
85.024	847.047
85.101	910.047
85.177	968.047
85.253	1038.05
85.33	1097.05
85.406	1157.05
85.482	1218.05
85.558	1267.05
85.635	1314.05
85.711	1346.05
85.787	1366.05
85.864	1373.05
85.94	1351.05
86.016	1306.05
86.093	1251.05
86.169	1150.05
86.245	1032.05
86.321	884.047
86.398	707.047
86.474	517.047
86.55	295.047
86.627	83.047
86.703	-123.953
86.779	-328.953
86.855	-519.953
86.932	-696.953
87.008	-835.953
87.084	-957.953
87.161	-1057.95
87.237	-1110.95
87.313	-1153.95
87.39	-1163.95
87.466	-1160.95
87.542	-1141.95
87.618	-1106.95
87.695	-1075.95
87.771	-1035.95
87.847	-987.953
87.924	-957.953
88	-899.953
88.076	-862.953
88.152	-807.953
88.229	-767.953
88.305	-723.953
88.381	-678.953
88.458	-639.953
88.534	-599.953
88.61	-560.953
88.687	-528.953
88.763	-490.953
88.839	-465.953
88.915	-430.953
88.992	-409.953
89.068	-383.953
89.144	-362.953
89.221	-337.953
89.297	-323.953
89.373	-301.953
89.449	-288.953
89.526	-277.953
89.602	-258.953
89.678	-241.953
89.755	-229.953
89.831	-219.953
89.907	-201.953
89.984	-186.953
90.06	-174.953
90.136	-165.953
90.212	-154.953
90.289	-142.953
90.365	-138.953
90.441	-128.953
90.518	-122.953
90.594	-113.953
90.67	-108.953
90.746	-98.953
90.823	-98.953
90.899	-91.953
90.975	-85.953
91.052	-89.953
91.128	-80.953
91.204	-75.953
91.281	-73.953
91.357	-75.953
91.433	-75.953
91.509	-75.953
91.586	-74.953
91.662	-76.953
91.738	-75.953
91.815	-76.953
91.891	-76.953
91.967	-69.953
92.043	-71.953
92.12	-70.953
92.196	-67.953
92.272	-64.953
92.349	-74.953
92.425	-65.953
92.501	-71.953
92.578	-63.953
92.654	-59.953
92.73	-53.953
92.806	-54.953
92.883	-53.953
92.959	-53.953
93.035	-47.953
93.112	-53.953
93.188	-46.953
93.264	-41.953
93.34	-38.953
93.417	-44.953
93.493	-42.953
93.569	-38.953
93.646	-42.953
93.722	-36.953
93.798	-37.953
93.875	-32.953
93.951	-36.953
94.027	-31.953
94.103	-29.953
94.18	-34.953
94.256	-28.953
94.332	-29.953
94.409	-28.953
94.485	-27.953
94.561	-29.953
94.637	-28.953
94.714	-25.953
94.79	-28.953
94.866	-22.953
94.943	-27.953
95.019	-27.953
95.095	-32.953
95.172	-22.953
95.248	-19.953
95.324	-22.953
95.4	-19.953
95.477	-20.953
95.553	-20.953
95.629	-23.953
95.706	-21.953
95.782	-19.953
95.858	-18.953
95.934	-19.953
96.011	-20.953
96.087	-20.953
96.163	-11.953
96.24	-17.953
96.316	-10.953
96.392	-16.953
96.469	-14.953
96.545	-10.953
96.621	-15.953
96.697	-15.953
96.774	-17.953
96.85	-15.953
96.926	-17.953
97.003	-21.953
97.079	-13.953
97.155	-17.953
97.231	-14.953
97.308	-16.953
97.384	-17.953
97.46	-12.953
97.537	-16.953
97.613	-17.953
97.689	-10.953
97.766	-14.953
97.842	-18.953
97.918	-14.953
97.994	-14.953
98.071	-16.953
98.147	-15.953
98.223	-13.953
98.3	-15.953
98.376	-14.953
98.452	-8.953
98.528	-14.953
98.605	-12.953
98.681	-1.953
98.757	-6.953
98.834	-13.953
98.91	-11.953
98.986	-9.953
99.062	-8.953
99.139	-7.953
99.215	-10.953
99.291	-11.953
99.368	-8.953
99.444	-6.953
99.52	-3.953
99.597	-7.953
99.673	-8.953
99.749	-10.953
99.825	-10.953
99.902	-13.953
99.978	-11.953
100.054	-16.953
100.131	-11.953
100.207	-12.953
100.283	-2.953
100.359	-8.953
100.436	-3.953
100.512	-10.953
100.588	-10.953
100.665	-4.953
100.741	-10.953
100.817	-5.953
100.894	-4.953
100.97	-12.953
101.046	-5.953
101.122	-15.953
101.199	-2.953
101.275	-14.953
101.351	-7.953
101.428	-8.953
101.504	-5.953
101.58	-17.953
101.656	-8.953
101.733	-11.953
101.809	-7.953
101.885	-4.953
101.962	-6.953
102.038	-17.953
102.114	-5.953
102.191	-10.953
102.267	-8.953
102.343	-2.953
102.419	-6.953
102.496	-10.953
102.572	-1.953
102.648	-6.953
102.725	-5.953
102.801	0.047
102.877	-4.953
102.953	-8.953
103.03	-11.953
103.106	-8.953
103.182	1.047
103.259	-3.953
103.335	-7.953
103.411	-11.953
103.488	-5.953
103.564	-15.953
103.64	-4.953
103.716	-10.953
103.793	-7.953
103.869	-1.953
103.945	-7.953
104.022	-9.953
104.098	-8.953
104.174	-4.953
104.25	-5.953
104.327	-4.953
104.403	-6.953
104.479	-8.953
104.556	-7.953
104.632	-10.953
104.708	-8.953
104.785	-6.953
104.861	-12.953
104.937	-5.953
105.013	-6.953
105.09	-6.953
105.166	-5.953
105.242	-5.953
105.319	-5.953
105.395	0.047
105.471	-8.953
105.547	-1.953
105.624	-5.953
105.7	-11.953
105.776	-5.953
105.853	-3.953
105.929	-6.953
106.005	-4.953
106.082	-12.953
106.158	-10.953
106.234	-4.953
106.31	-4.953
106.387	-6.953
106.463	-7.953
106.539	-3.953
106.616	-6.953
106.692	-5.953
106.768	-4.953
106.844	-6.953
106.921	-1.953
106.997	-5.953
107.073	-2.953
107.15	-5.953
107.226	-4.953
107.302	-10.953
107.379	-5.953
107.455	-5.953
107.531	-10.953
107.607	-4.953
107.684	-6.953
107.76	-6.953
107.836	-8.953
107.913	-3.953
107.989	-6.953
108.065	1.047
108.141	-7.953
108.218	-6.953
108.294	-4.953
108.37	-7.953
108.447	-3.953
108.523	-3.953
108.599	-9.953
108.676	-8.953
108.752	-3.953
108.828	-3.953
108.904	-2.953
108.981	-7.953
109.057	-2.953
109.133	-2.953
109.21	-2.953
109.286	-4.953
109.362	-2.953
109.438	-4.953
109.515	-5.953
109.591	-6.953
109.667	-6.953
109.744	-9.953
109.82	-8.953
109.896	-3.953

## Sheet: Figure3b
Figure 3b																	inset
B_15K_30meW_0deg_LSMOLTOSTO (mT)	V_15K_30mW_0deg_LSMOLTOSTO (V)	B_15K_50mW_0deg_LSMOLTOSTO (mT)	V_15K_50mW_0deg_LSMOLTOSTO (V)	B_15K_70mW_0deg_LSMOLTOSTO (mT)	V_15K_70mW_0deg_LSMOLTOSTO (V)	B_15K_100mW_0deg_LSMOLTOSTO (mT)	V_15K_100mW_0deg_LSMOLTOSTO (V)	B_15K_30mW_180deg_LSMOLTOSTO (mT)	V_15K_30mW_180deg_LSMOLTOSTO (V)	B_15K_50mW_180deg_LSMOLTOSTO (mT)	V_15K_50mW_180deg_LSMOLTOSTO (V)	B_15K_70mW_180deg_LSMOLTOSTO (mT)	V_15K_70mW_180deg_LSMOLTOSTO (V)	B_15K_100mW_180deg_LSMOLTOSTO (mT)	V_15K_100mW_180deg_LSMOLTOSTO (V)		Power_15K_0deg (mW)	Vsym_15K_0deg (V)	Power_15K_180deg (mW)	Vsym_15K_180deg (V)
-24.9762	-6.65435e-07	-24.8742	-7.16958e-07	-24.9728	-6.56757e-07	-24.8947	2.66831e-06	-24.8961	2.52598e-07	-24.9678	5.4152e-07	-24.8214	5.32638e-07	-24.8716	7.42944e-07		30	0.0001841	30	-0.00019537
-24.7852	-6.41655e-07	-24.6834	-7.36926e-07	-24.7812	-6.79533e-07	-24.7043	2.67955e-06	-24.7054	2.4116e-07	-24.7772	5.56369e-07	-24.6312	5.09261e-07	-24.6793	6.96988e-07		50	0.00030622	50	-0.00032144
-24.595	-6.79181e-07	-24.4917	-7.25487e-07	-24.5905	-6.86055e-07	-24.5131	2.70052e-06	-24.5147	2.35541e-07	-24.5872	5.49748e-07	-24.4411	4.25379e-07	-24.4882	6.69295e-07		70	0.00038686	70	-0.00039164
-24.4056	-6.94031e-07	-24.3013	-7.84486e-07	-24.399	-6.88564e-07	-24.3218	2.7541e-06	-24.3241	2.19788e-07	-24.3962	5.11018e-07	-24.2513	4.62604e-07	-24.2976	6.31368e-07		100	0.00049799	100	-0.00050019
-24.2133	-6.50484e-07	-24.1105	-7.3502e-07	-24.2062	-6.77125e-07	-24.1293	2.82043e-06	-24.1258	2.20992e-07	-24.2053	5.17739e-07	-24.059	5.36051e-07	-24.1066	6.15515e-07
-24.0218	-6.86103e-07	-23.9193	-8.05557e-07	-24.0156	-6.68797e-07	-23.9389	2.83457e-06	-23.9334	2.26009e-07	-24.0152	5.24463e-07	-23.8697	4.48859e-07	-23.9159	6.23742e-07
-23.8312	-6.34129e-07	-23.7272	-7.89101e-07	-23.8249	-6.98999e-07	-23.7477	2.81732e-06	-23.7423	2.11561e-07	-23.8238	4.73892e-07	-23.6795	4.59393e-07	-23.7249	6.45215e-07
-23.6406	-6.26202e-07	-23.536	-7.99637e-07	-23.6342	-6.48429e-07	-23.556	2.7828e-06	-23.552	2.18384e-07	-23.6333	4.73691e-07	-23.4893	3.76917e-07	-23.5338	6.25549e-07
-23.45	-6.56203e-07	-23.3448	-7.42745e-07	-23.4435	-6.31572e-07	-23.3648	2.84962e-06	-23.3614	2.00624e-07	-23.4428	5.01184e-07	-23.2983	3.61867e-07	-23.3432	6.01568e-07
-23.2577	-6.17473e-07	-23.154	-7.56893e-07	-23.2524	-6.57962e-07	-23.1731	2.88324e-06	-23.1707	1.73533e-07	-23.2506	5.02991e-07	-23.1073	3.27751e-07	-23.1509	6.06083e-07
-23.0658	-6.29313e-07	-22.9631	-7.83984e-07	-23.06	-6.4843e-07	-22.9806	2.85996e-06	-22.9804	1.9942e-07	-23.0592	4.72086e-07	-22.9167	3.2735e-07	-22.9599	5.48892e-07
-22.8743	-6.30617e-07	-22.7719	-7.79067e-07	-22.8681	-7.02311e-07	-22.7889	2.89297e-06	-22.7884	2.06243e-07	-22.8678	4.73691e-07	-22.7261	3.33571e-07	-22.7696	5.35046e-07
-22.6824	-6.45166e-07	-22.579	-8.01442e-07	-22.677	-7.13047e-07	-22.5981	2.98508e-06	-22.5977	1.85373e-07	-22.6756	4.26031e-07	-22.5342	3.50226e-07	-22.5757	4.95914e-07
-22.4918	-6.21386e-07	-22.3882	-7.80471e-07	-22.4851	-6.85153e-07	-22.4069	2.94655e-06	-22.4053	1.71125e-07	-22.4847	4.52721e-07	-22.3444	3.31563e-07	-22.3846	5.44277e-07
-22.3012	-6.15366e-07	-22.1974	-7.84385e-07	-22.2939	-6.98598e-07	-22.2148	3.03294e-06	-22.2151	1.65105e-07	-22.2933	4.15296e-07	-22.1534	3.40291e-07	-22.1932	5.53007e-07
-22.1081	-6.38143e-07	-22.0045	-7.48163e-07	-22.102	-6.30871e-07	-22.0236	2.98227e-06	-22.024	1.65907e-07	-22.1007	4.56133e-07	-21.9632	3.3678e-07	-22.0004	4.65613e-07
-21.9166	-6.02724e-07	-21.812	-7.85187e-07	-21.9109	-5.96857e-07	-21.8327	3.01237e-06	-21.8328	1.34602e-07	-21.9098	4.16499e-07	-21.7722	2.82398e-07	-21.8094	3.94775e-07
-21.7251	-6.0162e-07	-21.6208	-8.10573e-07	-21.719	-5.83913e-07	-21.6423	3.04348e-06	-21.6421	1.44937e-07	-21.7188	4.18004e-07	-21.5816	2.81594e-07	-21.6179	3.58854e-07
-21.5341	-5.83559e-07	-21.4283	-8.05656e-07	-21.5253	-6.70604e-07	-21.4494	3.13318e-06	-21.4514	1.67312e-07	-21.5279	4.07871e-07	-21.3902	2.44269e-07	-21.4273	3.68386e-07
-21.3431	-5.87071e-07	-21.2379	-7.87997e-07	-21.3342	-6.76022e-07	-21.2577	3.17301e-06	-21.2607	1.52262e-07	-21.3357	4.0185e-07	-21.1996	2.43266e-07	-21.2358	3.30158e-07
-21.1516	-6.01821e-07	-21.0463	-7.58999e-07	-21.1419	-6.01772e-07	-21.0669	3.20502e-06	-21.0696	1.35104e-07	-21.1444	3.88907e-07	-21.0094	1.86475e-07	-21.0444	3.428e-07
-20.9609	-6.07339e-07	-20.8538	-7.7044e-07	-20.9508	-5.98862e-07	-20.8757	3.23612e-06	-20.8764	8.96518e-08	-20.953	3.90111e-07	-20.8184	1.60087e-07	-20.8546	2.89022e-07
-20.7691	-6.02724e-07	-20.6626	-7.54085e-07	-20.7597	-5.85417e-07	-20.6844	3.30827e-06	-20.6853	9.05548e-08	-20.7629	3.59006e-07	-20.6278	1.34601e-07	-20.6623	2.90226e-07
-20.5785	-6.01219e-07	-20.4709	-6.95789e-07	-20.5686	-5.58928e-07	-20.4932	3.36555e-06	-20.495	9.06551e-08	-20.5719	3.26096e-07	-20.4355	1.18449e-07	-20.4712	2.57015e-07
-20.3874	-5.75533e-07	-20.2797	-7.30907e-07	-20.3754	-5.77792e-07	-20.3019	3.38462e-06	-20.3043	1.01692e-07	-20.381	3.37735e-07	-20.2437	8.84475e-08	-20.2802	1.55473e-07
-20.1951	-5.55466e-07	-20.0889	-7.13649e-07	-20.1834	-5.50801e-07	-20.1111	3.4089e-06	-20.1124	1.36509e-07	-20.1909	2.93487e-07	-20.0526	2.90485e-08	-20.0891	1.6932e-07
-20.0036	-5.77239e-07	-19.8964	-7.20171e-07	-19.9927	-5.67156e-07	-19.9132	3.49128e-06	-19.92	1.13331e-07	-19.9983	2.80744e-07	-19.8612	5.96515e-08	-19.8964	1.57781e-07
-19.813	-5.53459e-07	-19.7047	-7.29301e-07	-19.8	-5.54212e-07	-19.7207	3.52358e-06	-19.7293	9.07555e-08	-19.8073	2.69606e-07	-19.6702	7.4765e-09	-19.7058	1.29487e-07
-19.6224	-5.89881e-07	-19.5139	-7.50874e-07	-19.6084	-5.71169e-07	-19.5281	3.54576e-06	-19.5377	7.44005e-08	-19.6168	2.38903e-07	-19.4788	8.7805e-09	-19.5143	7.76125e-08
-19.4288	-5.74329e-07	-19.3223	-6.92076e-07	-19.4173	-5.40466e-07	-19.3348	3.64951e-06	-19.3445	5.30288e-08	-19.4234	2.06395e-07	-19.2873	-4.38965e-08	-19.3212	6.40675e-08
-19.2374	-5.28575e-07	-19.1311	-6.89869e-07	-19.2246	-5.60132e-07	-19.1436	3.6757e-06	-19.1538	7.51028e-08	-19.2324	2.39908e-07	-19.0967	-5.14215e-08	-19.1297	4.30965e-08
-19.0459	-5.29579e-07	-18.9398	-6.75618e-07	-19.033	-5.66654e-07	-18.9502	3.71583e-06	-18.9623	6.59722e-08	-19.0411	1.63149e-07	-18.9053	-7.13885e-08	-18.9386	6.34645e-08
-18.8532	-5.57573e-07	-18.7465	-6.52641e-07	-18.8424	-5.42974e-07	-18.759	3.84597e-06	-18.7708	4.05869e-08	-18.8493	1.6355e-07	-18.7151	-9.66735e-08	-18.7459	4.79125e-08
-18.6622	-5.19946e-07	-18.5557	-6.73311e-07	-18.6496	-4.60096e-07	-18.5677	3.92694e-06	-18.5801	4.72092e-08	-18.6579	1.57933e-07	-18.5241	-7.10875e-08	-18.5544	1.66075e-08
-18.4711	-5.44328e-07	-18.3645	-6.63678e-07	-18.4585	-4.86685e-07	-18.3752	3.9743e-06	-18.389	2.21249e-08	-18.4661	1.35056e-07	-18.3326	-1.47243e-07	-18.3626	-8.82445e-08
-18.2797	-5.23759e-07	-18.1716	-6.39999e-07	-18.2669	-4.8799e-07	-18.1836	4.07965e-06	-18.1953	-3.66174e-09	-18.2735	1.43584e-07	-18.1341	-1.7945e-07	-18.1707	-1.28179e-07
-18.0886	-5.39613e-07	-17.9795	-6.62073e-07	-18.075	-4.05212e-07	-17.9919	4.12781e-06	-18.0046	1.19909e-08	-18.0822	1.3345e-07	-17.9423	-1.94301e-07	-17.9796	-8.54355e-08
-17.8976	-4.89544e-07	-17.7879	-5.92037e-07	-17.8835	-4.017e-07	-17.8011	4.25273e-06	-17.8135	3.86356e-09	-17.8912	1.22914e-07	-17.7513	-2.13165e-07	-17.7886	-2.13867e-07
-17.7049	-4.96668e-07	-17.5954	-6.57457e-07	-17.692	-4.1063e-07	-17.609	4.29498e-06	-17.622	-2.11203e-08	-17.7007	6.21085e-08	-17.5598	-2.30622e-07	-17.5975	-2.94236e-07
-17.513	-5.11618e-07	-17.4037	-6.43711e-07	-17.5	-3.98891e-07	-17.4169	4.39371e-06	-17.4309	-1.1789e-08	-17.5085	8.7295e-09	-17.3684	-2.34336e-07	-17.4061	-2.81694e-07
-17.3211	-4.3466e-07	-17.2125	-6.72909e-07	-17.3068	-3.48521e-07	-17.2257	4.45903e-06	-17.2385	-3.61712e-08	-17.3176	8.025e-10	-17.1774	-3.02966e-07	-17.2146	-3.60659e-07
-17.1284	-4.1088e-07	-17.0196	-6.3719e-07	-17.1157	-3.05778e-07	-17.034	4.509e-06	-17.0469	-5.82453e-08	-17.125	-4.05355e-08	-16.9863	-3.32465e-07	-17.0215	-3.0166e-07
-16.9377	-4.28539e-07	-16.828	-5.86519e-07	-16.9242	-2.39355e-07	-16.8411	4.6599e-06	-16.8558	-4.90144e-08	-16.9344	-4.15395e-08	-16.7941	-3.86646e-07	-16.8291	-3.52932e-07
-16.7471	-4.10679e-07	-16.6363	-6.10199e-07	-16.7327	-2.1126e-07	-16.6494	4.64926e-06	-16.6639	-7.31955e-08	-16.7426	-4.48505e-08	-16.6039	-4.21363e-07	-16.6377	-3.91061e-07
-16.5561	-3.91215e-07	-16.4434	-5.66652e-07	-16.5395	-1.77045e-07	-16.4574	4.70053e-06	-16.4732	-7.20918e-08	-16.5513	-7.81625e-08	-16.4116	-4.18453e-07	-16.445	-4.12232e-07
-16.3642	-3.78271e-07	-16.2518	-5.52003e-07	-16.3479	-1.7534e-07	-16.2653	4.81421e-06	-16.2812	-8.91492e-08	-16.3603	-1.07962e-07	-16.2206	-4.67015e-07	-16.2539	-4.43838e-07
-16.1727	-3.74759e-07	-16.0597	-5.36351e-07	-16.156	-1.41325e-07	-16.074	4.96893e-06	-16.0905	-8.25269e-08	-16.1686	-8.15735e-08	-16.03	-5.32035e-07	-16.062	-5.48289e-07
-15.9817	-3.65227e-07	-15.8672	-4.39525e-07	-15.9632	-1.40924e-07	-15.8828	5.0479e-06	-15.8994	-1.28481e-07	-15.9768	-1.35555e-07	-15.8394	-5.48992e-07	-15.8693	-5.70062e-07
-15.7902	-3.68839e-07	-15.6764	-4.56984e-07	-15.7713	-1.17646e-07	-15.6894	5.14914e-06	-15.7079	-1.35605e-07	-15.7859	-1.49603e-07	-15.6467	-6.04478e-07	-15.6774	-6.20531e-07
-15.5975	-3.43855e-07	-15.4848	-4.27284e-07	-15.5802	-4.6604e-08	-15.4978	5.29212e-06	-15.5172	-1.47445e-07	-15.5941	-1.42077e-07	-15.4553	-5.91032e-07	-15.486	-7.04111e-07
-15.4065	-3.43454e-07	-15.2923	-3.74507e-07	-15.3866	-1.851e-08	-15.3057	5.37169e-06	-15.3265	-1.47746e-07	-15.4031	-1.785e-07	-15.2643	-6.55048e-07	-15.2941	-7.1856e-07
-15.2146	-3.0653e-07	-15.1011	-4.10527e-07	-15.1955	3.0154e-08	-15.1136	5.53283e-06	-15.1345	-1.43933e-07	-15.2114	-2.14822e-07	-15.0724	-7.23577e-07	-15.103	-8.3114e-07
-15.0235	-2.92483e-07	-14.909	-4.05209e-07	-15.004	9.6476e-08	-14.9219	5.67711e-06	-14.943	-1.35204e-07	-15.0204	-2.6479e-07	-14.8822	-7.47858e-07	-14.9107	-9.07997e-07
-14.8321	-2.86262e-07	-14.7161	-4.07316e-07	-14.8087	1.14938e-07	-14.7303	5.85932e-06	-14.7523	-1.60589e-07	-14.8291	-3.02015e-07	-14.6912	-8.1037e-07	-14.7188	-1.00743e-06
-14.6415	-2.58568e-07	-14.524	-3.62064e-07	-14.6163	1.76345e-07	-14.5378	5.95003e-06	-14.5595	-2.04537e-07	-14.6373	-3.37633e-07	-14.4989	-8.72176e-07	-14.5278	-1.06713e-06
-14.4483	-2.50842e-07	-14.3332	-3.54238e-07	-14.4248	1.59689e-07	-14.3465	6.10364e-06	-14.3671	-1.94001e-07	-14.4455	-3.67233e-07	-14.3079	-9.08901e-07	-14.3363	-1.11579e-06
-14.2573	-2.2937e-07	-14.1399	-3.28451e-07	-14.2333	2.01028e-07	-14.1549	6.28094e-06	-14.176	-2.18985e-07	-14.2541	-3.71247e-07	-14.1165	-9.40707e-07	-14.1436	-1.21011e-06
-14.0654	-2.06393e-07	-13.9487	-2.9835e-07	-14.0396	2.16179e-07	-13.962	6.44639e-06	-13.9832	-2.28015e-07	-14.0628	-4.17703e-07	-13.9246	-1.01636e-06	-13.9521	-1.29239e-06
-13.8735	-2.19236e-07	-13.7579	-2.76276e-07	-13.8481	2.81498e-07	-13.7695	6.63443e-06	-13.7917	-2.40056e-07	-13.8702	-4.80915e-07	-13.7315	-1.09292e-06	-13.7598	-1.35068e-06
-13.6812	-1.9937e-07	-13.5645	-2.29719e-07	-13.6558	3.01668e-07	-13.5782	6.72252e-06	-13.6002	-2.98552e-07	-13.6788	-5.04694e-07	-13.5405	-1.13697e-06	-13.5675	-1.40416e-06
-13.4893	-2.5184e-08	-13.3729	-2.33131e-07	-13.4626	4.06019e-07	-13.3861	6.88848e-06	-13.4078	-2.89321e-07	-13.4879	-5.23358e-07	-13.3503	-1.22918e-06	-13.3765	-1.49567e-06
-13.2975	-1.35053e-07	-13.1808	-1.7784e-07	-13.271	4.29699e-07	-13.194	7.09166e-06	-13.2162	-3.05375e-07	-13.2957	-5.38609e-07	-13.156	-1.28115e-06	-13.1854	-1.69985e-06
-13.1035	-1.17093e-07	-12.9883	-1.5105e-07	-13.0795	4.73747e-07	-13.0024	7.24407e-06	-13.0247	-3.53637e-07	-13.1043	-5.78642e-07	-12.965	-1.34406e-06	-12.9927	-1.77772e-06
-12.9116	-5.679e-08	-12.7967	-1.07202e-07	-12.8872	5.60037e-07	-12.8103	7.41335e-06	-12.8323	-3.99792e-07	-12.9125	-6.75167e-07	-12.7735	-1.42052e-06	-12.8017	-1.91869e-06
-12.7197	-1.01339e-07	-12.6046	-6.7168e-08	-12.6948	6.53751e-07	-12.6182	7.59897e-06	-12.6408	-4.27987e-07	-12.7208	-6.91322e-07	-12.58	-1.5032e-06	-12.6102	-2.02324e-06
-12.5262	-4.806e-08	-12.4126	4.272e-09	-12.5029	6.93385e-07	-12.4249	7.82091e-06	-12.4476	-4.55981e-07	-12.5298	-7.52526e-07	-12.3886	-1.55638e-06	-12.4179	-2.06739e-06
-12.3347	-1.3946e-08	-12.2201	8.986e-08	-12.3109	7.99642e-07	-12.2336	8.02059e-06	-12.256	-4.64309e-07	-12.3376	-7.91057e-07	-12.1975	-1.64598e-06	-12.2256	-2.22622e-06
-12.1433	2.71e-09	-12.0289	1.39527e-07	-12.1169	8.8533e-07	-12.042	8.22658e-06	-12.0641	-4.70128e-07	-12.1458	-9.04537e-07	-12.0057	-1.78464e-06	-12.0341	-2.29014e-06
-11.9505	6.9535e-08	-11.8368	1.43842e-07	-11.9245	9.51552e-07	-11.849	8.50752e-06	-11.8726	-5.08557e-07	-11.9553	-9.26411e-07	-11.8143	-1.89521e-06	-11.8422	-2.44506e-06
-11.7591	1.0084e-07	-11.6451	2.24212e-07	-11.7334	1.07607e-06	-11.6574	8.76398e-06	-11.681	-5.62639e-07	-11.7635	-9.58317e-07	-11.622	-1.98893e-06	-11.6499	-2.53074e-06
-11.5672	1.11576e-07	-11.4535	3.37694e-07	-11.539	1.12885e-06	-11.4653	8.98743e-06	-11.4895	-6.30768e-07	-11.5705	-1.00196e-06	-11.4306	-2.06207e-06	-11.4585	-2.66971e-06
-11.3749	1.48199e-07	-11.261	3.79633e-07	-11.3475	1.20019e-06	-11.2728	9.28353e-06	-11.2975	-6.62173e-07	-11.3792	-1.03096e-06	-11.2387	-2.15599e-06	-11.2674	-2.83346e-06
-11.1826	1.95559e-07	-11.0694	4.68933e-07	-11.1555	1.39504e-06	-11.0811	9.57561e-06	-11.1056	-7.01907e-07	-11.1878	-1.1915e-06	-11.0473	-2.27689e-06	-11.073	-2.92617e-06
-10.9911	2.22048e-07	-10.8769	5.64053e-07	-10.9631	1.49437e-06	-10.889	9.88093e-06	-10.914	-7.18763e-07	-10.996	-1.23053e-06	-10.8563	-2.43031e-06	-10.8824	-3.12042e-06
-10.7997	2.54656e-07	-10.6848	6.26964e-07	-10.7716	1.58508e-06	-10.697	1.01466e-05	-10.7225	-7.85989e-07	-10.8047	-1.34502e-06	-10.6631	-2.5468e-06	-10.6909	-3.24052e-06
-10.6053	3.18772e-07	-10.4932	7.11348e-07	-10.5789	1.75946e-06	-10.5057	1.05161e-05	-10.5297	-7.92912e-07	-10.6125	-1.44124e-06	-10.4721	-2.66911e-06	-10.4995	-3.53692e-06
-10.4134	3.07735e-07	-10.3007	7.75062e-07	-10.3877	1.91358e-06	-10.3132	1.08122e-05	-10.3378	-8.4589e-07	-10.4207	-1.53214e-06	-10.2807	-2.79875e-06	-10.3072	-3.66635e-06
-10.2215	3.9553e-07	-10.1086	8.95266e-07	-10.1954	2.0384e-06	-10.1211	1.11413e-05	-10.1458	-9.06292e-07	-10.2285	-1.62395e-06	-10.0897	-2.95908e-06	-10.1157	-3.91669e-06
-10.0301	4.54428e-07	-9.91488	1.03504e-06	-10.0034	2.18128e-06	-9.92864	1.1524e-05	-9.9547	-9.31477e-07	-10.0375	-1.70793e-06	-9.89615	-3.15063e-06	-9.92255	-4.21941e-06
-9.83777	5.45333e-07	-9.72324	1.09985e-06	-9.81192	2.34052e-06	-9.73697	1.1925e-05	-9.76316	-9.95993e-07	-9.84452	-1.82473e-06	-9.7043	-3.30976e-06	-9.73067	-4.37513e-06
-9.64547	5.99114e-07	-9.53117	1.15604e-06	-9.61956	2.50828e-06	-9.54489	1.23476e-05	-9.57121	-1.06703e-06	-9.65316	-1.92306e-06	-9.51328	-3.46879e-06	-9.53878	-4.61193e-06
-9.45234	6.65738e-07	-9.33743	1.36645e-06	-9.4272	2.68317e-06	-9.35365	1.28387e-05	-9.37926	-1.12573e-06	-9.46264	-2.0563e-06	-9.32018	-3.6182e-06	-9.34522	-4.87371e-06
-9.26045	7.42094e-07	-9.14537	1.45856e-06	-9.23568	2.91957e-06	-9.16114	1.32747e-05	-9.1873	-1.21081e-06	-9.27128	-2.20872e-06	-9.12958	-3.83894e-06	-9.15292	-5.16207e-06
-9.06774	8.23468e-07	-8.95331	1.60134e-06	-9.04416	3.10489e-06	-8.96948	1.37488e-05	-8.99576	-1.25165e-06	-9.07908	-2.31287e-06	-8.93814	-4.02697e-06	-8.96146	-5.43589e-06
-8.87628	9.06245e-07	-8.75957	1.7675e-06	-8.85264	3.33296e-06	-8.7774	1.4253e-05	-8.80423	-1.35761e-06	-8.8873	-2.40919e-06	-8.74546	-4.24721e-06	-8.76873	-5.73931e-06
-8.68356	9.79391e-07	-8.56792	1.94429e-06	-8.6607	3.53885e-06	-8.58532	1.48871e-05	-8.61228	-1.45754e-06	-8.69511	-2.5624e-06	-8.55444	-4.49925e-06	-8.57727	-6.03992e-06
-8.4921	1.08565e-06	-8.37251	2.14677e-06	-8.46959	3.88832e-06	-8.39365	1.55945e-05	-8.41697	-1.53249e-06	-8.50291	-2.71341e-06	-8.363	-4.79555e-06	-8.3858	-6.43876e-06
-8.30064	1.22171e-06	-8.18044	2.36792e-06	-8.27723	4.12351e-06	-8.20157	1.62144e-05	-8.22502	-1.6557e-06	-8.31155	-2.87566e-06	-8.17199	-5.09124e-06	-8.19308	-6.79736e-06
-8.10709	1.34432e-06	-7.9888	2.56949e-06	-8.08529	4.43345e-06	-8.00907	1.6782e-05	-8.03181	-1.75143e-06	-8.11936	-3.08927e-06	-7.97388	-5.33636e-06	-8.0012	-7.24807e-06
-7.91521	1.44225e-06	-7.7959	2.82907e-06	-7.89251	4.82929e-06	-7.81741	1.75516e-05	-7.84028	-1.86842e-06	-7.92675	-3.28373e-06	-7.78036	-5.58439e-06	-7.80889	-7.64882e-06
-7.72249	1.58623e-06	-7.60383	3.08031e-06	-7.69974	5.1592e-06	-7.62616	1.83082e-05	-7.64916	-1.99685e-06	-7.73497	-3.54009e-06	-7.58934	-5.99858e-06	-7.61742	-8.12762e-06
-7.52936	1.70272e-06	-7.41177	3.30186e-06	-7.50821	5.5163e-06	-7.43408	1.91998e-05	-7.45553	-2.1311e-06	-7.54319	-3.73655e-06	-7.39707	-6.37946e-06	-7.42554	-8.66743e-06
-7.33706	1.86457e-06	-7.21886	3.65886e-06	-7.3146	6.0232e-06	-7.24158	2.00538e-05	-7.26358	-2.26093e-06	-7.35141	-4.00314e-06	-7.20647	-6.76174e-06	-7.23282	-9.24386e-06
-7.14476	2.04507e-06	-7.02722	3.9683e-06	-7.12308	6.52689e-06	-7.04949	2.09866e-05	-7.07037	-2.40442e-06	-7.15922	-4.27766e-06	-7.01462	-7.15034e-06	-7.04135	-9.89615e-06
-6.95246	2.232e-06	-6.83432	4.33634e-06	-6.93072	6.97219e-06	-6.85741	2.20678e-05	-6.87758	-2.58462e-06	-6.96744	-4.59432e-06	-6.82193	-7.58219e-06	-6.84863	-1.05298e-05
-6.76016	2.43869e-06	-6.63974	4.73789e-06	-6.73711	7.55736e-06	-6.66575	2.32094e-05	-6.68563	-2.77616e-06	-6.77608	-4.87527e-06	-6.62925	-8.24571e-06	-6.65675	-1.13013e-05
-6.56829	2.65552e-06	-6.44642	5.14977e-06	-6.54307	8.18627e-06	-6.47325	2.44695e-05	-6.49284	-2.98085e-06	-6.5843	-5.22915e-06	-6.43781	-8.78733e-06	-6.46445	-1.20957e-05
-6.37599	2.96727e-06	-6.25436	5.61483e-06	-6.34987	8.84268e-06	-6.28117	2.57925e-05	-6.3013	-3.19988e-06	-6.39295	-5.61194e-06	-6.24596	-9.42587e-06	-6.27005	-1.2978e-05
-6.18369	3.18189e-06	-6.06104	6.1689e-06	-6.15752	9.60062e-06	-6.08657	2.72382e-05	-6.11019	-3.4441e-06	-6.20158	-6.05894e-06	-6.05452	-1.00592e-05	-6.07566	-1.39978e-05
-5.99223	3.50658e-06	-5.86939	6.77995e-06	-5.96474	1.04378e-05	-5.89281	2.87478e-05	-5.91781	-3.73759e-06	-6.00855	-6.50303e-06	-5.86267	-1.08296e-05	-5.88294	-1.50254e-05
-5.79993	3.79876e-06	-5.67649	7.34174e-06	-5.77196	1.13265e-05	-5.70115	3.04025e-05	-5.72586	-4.0118e-06	-5.81678	-6.99297e-06	-5.67165	-1.1626e-05	-5.69022	-1.61951e-05
-5.60805	4.15426e-06	-5.48484	8.017e-06	-5.58044	1.23265e-05	-5.50865	3.22368e-05	-5.53349	-4.36198e-06	-5.62416	-7.56439e-06	-5.47897	-1.26272e-05	-5.49749	-1.74737e-05
-5.41073	4.55611e-06	-5.29236	8.80445e-06	-5.38808	1.34418e-05	-5.31615	3.43435e-05	-5.34195	-4.71697e-06	-5.43155	-8.21989e-06	-5.28586	-1.36504e-05	-5.30269	-1.89705e-05
-5.21843	5.01515e-06	-5.10071	9.70267e-06	-5.19614	1.47187e-05	-5.12407	3.66763e-05	-5.15042	-5.12765e-06	-5.23977	-8.92545e-06	-5.09401	-1.47983e-05	-5.11122	-2.06028e-05
-5.02655	5.51433e-06	-4.90865	1.06683e-05	-5.0042	1.60614e-05	-4.92487	3.93584e-05	-4.95721	-5.59933e-06	-5.0434	-9.78484e-06	-4.90174	-1.60606e-05	-4.91891	-2.25544e-05
-4.83217	6.11043e-06	-4.71491	1.17695e-05	-4.81226	1.75897e-05	-4.73279	4.22361e-05	-4.764	-6.10693e-06	-4.85078	-1.0665e-05	-4.70989	-1.75086e-05	-4.72703	-2.46171e-05
-4.64029	6.78942e-06	-4.52159	1.31031e-05	-4.61405	1.93639e-05	-4.54154	4.53568e-05	-4.56995	-6.66831e-06	-4.65776	-1.16695e-05	-4.51846	-1.91541e-05	-4.53473	-2.69803e-05
-4.44799	7.51375e-06	-4.3266	1.4586e-05	-4.41918	2.13951e-05	-4.34862	4.88361e-05	-4.37842	-7.36063e-06	-4.46514	-1.28279e-05	-4.32785	-2.0987e-05	-4.34243	-2.96811e-05
-4.25569	8.35388e-06	-4.13495	1.61784e-05	-4.22765	2.36589e-05	-4.15613	5.29303e-05	-4.18647	-8.13633e-06	-4.26208	-1.42225e-05	-4.13558	-2.30871e-05	-4.1497	-3.27794e-05
-4.06423	9.32665e-06	-3.94205	1.8065e-05	-4.03571	2.62376e-05	-3.96404	5.75671e-05	-3.99493	-8.99521e-06	-4.06905	-1.57493e-05	-3.94165	-2.55921e-05	-3.95531	-3.64011e-05
-3.87193	1.0414e-05	-3.74915	2.02352e-05	-3.84252	2.92459e-05	-3.77029	6.27866e-05	-3.80256	-9.99577e-06	-3.87686	-1.75302e-05	-3.75021	-2.84199e-05	-3.76343	-4.05914e-05
-3.68047	1.16368e-05	-3.55583	2.27048e-05	-3.64848	3.27601e-05	-3.5782	6.85453e-05	-3.60977	-1.11907e-05	-3.68508	-1.95967e-05	-3.55836	-3.17338e-05	-3.5707	-4.55363e-05
-3.48775	1.30033e-05	-3.36376	2.57777e-05	-3.45738	3.68126e-05	-3.38528	7.53309e-05	-3.41823	-1.25605e-05	-3.49289	-2.20056e-05	-3.36526	-3.57465e-05	-3.37631	-5.13301e-05
-3.29546	1.46735e-05	-3.1717	2.92791e-05	-3.26544	4.16305e-05	-3.1932	8.35257e-05	-3.22628	-1.41899e-05	-3.30027	-2.49136e-05	-3.16756	-4.0468e-05	-3.18485	-5.81255e-05
-3.10441	1.67517e-05	-2.98047	3.34147e-05	-3.07308	4.71109e-05	-3.0007	9.30268e-05	-3.03474	-1.61162e-05	-3.1085	-2.83373e-05	-2.97321	-4.60734e-05	-2.99212	-6.6155e-05
-2.9096	1.92202e-05	-2.7884	3.82333e-05	-2.8803	5.37237e-05	-2.79983	0.000103785	-2.8361	-1.85507e-05	-2.9163	-3.23798e-05	-2.78219	-5.27506e-05	-2.80066	-7.581e-05
-2.71772	2.21512e-05	-2.59509	4.40818e-05	-2.68752	6.16502e-05	-2.60817	0.000116434	-2.64414	-2.14068e-05	-2.72285	-3.73202e-05	-2.58659	-6.11194e-05	-2.60794	-8.76466e-05
-2.52459	2.5739e-05	-2.40177	5.12648e-05	-2.49391	7.12605e-05	-2.41525	0.00013204	-2.45177	-2.49544e-05	-2.53149	-4.34155e-05	-2.39515	-7.11195e-05	-2.41563	-0.000101766
-2.33271	2.9867e-05	-2.20677	6.04145e-05	-2.3003	8.27099e-05	-2.22107	0.000150592	-2.25856	-2.937e-05	-2.33971	-5.08816e-05	-2.20163	-8.31716e-05	-2.22375	-0.000118722
-2.13999	3.4917e-05	-2.01429	7.1177e-05	-2.10794	9.63272e-05	-2.02857	0.000171692	-2.06661	-3.48884e-05	-2.14668	-6.02311e-05	-2.00978	-9.80061e-05	-2.03145	-0.000139395
-1.94059	4.14694e-05	-1.82097	8.45176e-05	-1.91474	0.00011272	-1.83649	0.000195877	-1.87465	-4.18727e-05	-1.95324	-7.1989e-05	-1.81793	-0.000116054	-1.83872	-0.000163721
-1.74788	4.94506e-05	-1.62765	9.99867e-05	-1.7228	0.000132054	-1.64399	0.000224865	-1.68186	-5.08651e-05	-1.76146	-8.64207e-05	-1.62566	-0.00013789	-1.64642	-0.000192584
-1.55558	5.94488e-05	-1.43433	0.000119098	-1.53044	0.000155235	-1.4494	0.000259677	-1.48824	-6.23724e-05	-1.56926	-0.000104212	-1.43422	-0.000163864	-1.45286	-0.000226637
-1.36369	7.17659e-05	-1.24184	0.000141328	-1.3385	0.000181496	-1.25731	0.000298039	-1.29545	-7.65072e-05	-1.37749	-0.000126035	-1.24279	-0.00019403	-1.25429	-0.000265533
-1.17223	8.62578e-05	-1.04769	0.000167981	-1.14531	0.000213004	-1.06314	0.000340451	-1.10307	-9.3906e-05	-1.18529	-0.000152132	-1.05052	-0.000228232	-1.06073	-0.000307371
-0.9791	0.000103087	-0.85353	0.000198352	-0.95336	0.000246177	-0.87064	0.00038344	-0.90945	-0.000114396	-0.9931	-0.00018191	-0.85867	-0.000265222	-0.86843	-0.000350769
-0.78638	0.000122346	-0.65979	0.000229085	-0.76143	0.000281181	-0.67688	0.000424124	-0.71749	-0.000136779	-0.80006	-0.000215049	-0.66056	-0.000303984	-0.67571	-0.000394867
-0.59283	0.000142297	-0.46815	0.000257761	-0.56906	0.000316584	-0.48396	0.00045718	-0.52554	-0.000158732	-0.60745	-0.000248648	-0.46912	-0.000338841	-0.48215	-0.000435394
-0.40095	0.000160439	-0.27566	0.000282058	-0.37462	0.000347007	-0.28518	0.000478256	-0.33317	-0.000176646	-0.41567	-0.000279228	-0.27727	-0.000365734	-0.28985	-0.000466536
-0.20865	0.000173951	-0.08318	0.000296337	-0.18226	0.000367844	-0.09184	0.00048204	-0.13369	-0.000187118	-0.22222	-0.000301847	-0.08375	-0.000378684	-0.09755	-0.000482273
-0.01677	0.000179753	0.1093	0.000297937	0.0101	0.000376294	0.10023	0.000469072	0.05826	-0.000187712	-0.02919	-0.00031087	0.10769	-0.000374825	0.09434	-0.000478664
0.17511	0.00017741	0.30137	0.000286568	0.2033	0.000369888	0.29316	0.000445154	0.25022	-0.000179705	0.163	-0.0003048	0.30037	-0.000356862	0.28622	-0.000459484
0.36949	0.000166897	0.4951	0.000264219	0.39733	0.000349992	0.48566	0.000412364	0.44176	-0.000165383	0.3552	-0.000285594	0.49222	-0.000328387	0.47852	-0.000428994
0.56179	0.00015156	0.68759	0.000233514	0.58969	0.000320686	0.67816	0.000374703	0.63496	-0.00014715	0.54864	-0.000257072	0.68491	-0.000293227	0.67083	-0.000389469
0.75367	0.000132917	0.88091	0.000201362	0.78247	0.000284392	0.87108	0.000332925	0.82692	-0.000127696	0.74084	-0.000224068	0.87801	-0.000255464	0.86522	-0.000345001
0.94806	0.000114516	1.07255	0.000169937	0.97608	0.000246699	1.06358	0.000289432	1.01971	-0.000108449	0.93262	-0.000190514	1.06945	-0.000218922	1.05669	-0.00030044
1.14036	9.67003e-05	1.26797	0.000142314	1.16844	0.000208855	1.25608	0.00024512	1.21375	-9.03891e-05	1.12565	-0.000158961	1.26255	-0.00018455	1.24941	-0.000257605
1.33308	8.12504e-05	1.46087	0.000118857	1.3608	0.000174796	1.44816	0.000202882	1.4078	-7.45649e-05	1.31826	-0.000131019	1.45524	-0.000153999	1.4438	-0.000217426
1.52537	6.79902e-05	1.65293	9.96561e-05	1.55274	0.000146482	1.64192	0.000165081	1.60059	-6.11938e-05	1.51046	-0.00010713	1.64876	-0.000127223	1.6361	-0.000182249
1.71934	5.70692e-05	1.84583	8.37138e-05	1.7451	0.000123305	1.834	0.000132065	1.79296	-5.00268e-05	1.7039	-8.72133e-05	1.84186	-0.000104624	1.82841	-0.000151198
1.91332	4.82766e-05	2.03832	7.10382e-05	1.93829	0.000104599	2.02608	0.000106157	1.98617	-4.09426e-05	1.89819	-7.11221e-05	2.03413	-8.62018e-05	2.02113	-0.000125321
2.1077	4.08833e-05	2.23122	6.07092e-05	2.12982	8.89803e-05	2.21858	8.55098e-05	2.17896	-3.38176e-05	2.0908	-5.84351e-05	2.2264	-7.13931e-05	2.21301	-0.000104086
2.30042	3.52123e-05	2.42412	5.25605e-05	2.32259	7.64423e-05	2.41108	6.90722e-05	2.37091	-2.81998e-05	2.28258	-4.83875e-05	2.41742	-5.95609e-05	2.40615	-8.6805e-05
2.49271	3.06421e-05	2.61869	4.58705e-05	2.51537	6.60063e-05	2.60275	5.66208e-05	2.56287	-2.37545e-05	2.47645	-4.06523e-05	2.60927	-5.00487e-05	2.59804	-7.2874e-05
2.68627	2.6774e-05	2.81118	4.0658e-05	2.70857	5.77237e-05	2.79483	4.66313e-05	2.75524	-2.02311e-05	2.66822	-3.45803e-05	2.80363	-4.2562e-05	2.79034	-6.17466e-05
2.88149	2.36857e-05	3.00408	3.6261e-05	2.90093	5.06986e-05	2.98859	3.87035e-05	2.94803	-1.74882e-05	2.86167	-2.97878e-05	2.99756	-3.65214e-05	2.98264	-5.28573e-05
3.07379	2.11555e-05	3.1974	3.24233e-05	3.0958	4.49748e-05	3.18193	3.26066e-05	3.1404	-1.53027e-05	3.05429	-2.59924e-05	3.18983	-3.19154e-05	3.17495	-4.5674e-05
3.26651	1.90242e-05	3.39156	2.92772e-05	3.28899	4.02587e-05	3.37526	2.77335e-05	3.33403	-1.34804e-05	3.24648	-2.29001e-05	3.38127	-2.81261e-05	3.36809	-4.00194e-05
3.45922	1.71884e-05	3.58362	2.66515e-05	3.48218	3.63974e-05	3.57069	2.37191e-05	3.52598	-1.20544e-05	3.43993	-2.03357e-05	3.57479	-2.49474e-05	3.55997	-3.53906e-05
3.65236	1.55886e-05	3.7761	2.42788e-05	3.67496	3.29533e-05	3.76319	2.05382e-05	3.71835	-1.08814e-05	3.63505	-1.81971e-05	3.76706	-2.23328e-05	3.75311	-3.16405e-05
3.84549	1.42759e-05	3.96984	2.23197e-05	3.86899	3.008e-05	3.95569	1.7962e-05	3.91114	-9.80684e-06	3.82808	-1.65129e-05	3.95808	-2.01729e-05	3.94583	-2.8494e-05
4.03821	1.31702e-05	4.16275	2.05549e-05	4.06094	2.7629e-05	4.14945	1.58509e-05	4.10393	-8.93522e-06	4.02028	-1.50898e-05	4.15034	-1.83297e-05	4.13855	-2.57974e-05
4.23301	1.21579e-05	4.35565	1.90984e-05	4.25288	2.55307e-05	4.34153	1.40416e-05	4.29714	-8.20517e-06	4.21331	-1.38146e-05	4.3422	-1.67898e-05	4.33211	-2.34751e-05
4.42573	1.12728e-05	4.54855	1.76523e-05	4.44523	2.3577e-05	4.53445	1.23501e-05	4.4891	-7.51796e-06	4.40926	-1.27119e-05	4.53446	-1.54267e-05	4.52441	-2.16188e-05
4.61845	1.04954e-05	4.74228	1.64408e-05	4.63801	2.19033e-05	4.72779	1.09908e-05	4.68147	-6.9334e-06	4.60188	-1.1748e-05	4.72673	-1.42602e-05	4.71671	-1.98864e-05
4.81242	9.77134e-06	4.93602	1.54054e-05	4.83079	2.04008e-05	4.92029	9.78913e-06	4.87509	-6.43945e-06	4.79449	-1.08631e-05	4.92067	-1.32181e-05	4.90985	-1.83462e-05
5.00472	9.1349e-06	5.13018	1.44321e-05	5.02315	1.90022e-05	5.11405	8.72355e-06	5.06788	-5.98643e-06	4.9871	-1.01519e-05	5.1121	-1.23256e-05	5.10299	-1.71164e-05
5.19785	8.51612e-06	5.3235	1.35819e-05	5.21802	1.78085e-05	5.30655	7.77738e-06	5.26068	-5.57063e-06	5.18055	-9.48563e-06	5.30438	-1.1484e-05	5.29571	-1.59635e-05
5.39056	8.01112e-06	5.5164	1.27635e-05	5.4108	1.67106e-05	5.50072	6.85197e-06	5.45346	-5.22206e-06	5.37274	-8.85802e-06	5.49665	-1.06702e-05	5.48843	-1.49171e-05
5.58412	7.54857e-06	5.70931	1.20531e-05	5.60357	1.57443e-05	5.69448	6.12824e-06	5.64709	-4.92547e-06	5.56619	-8.34069e-06	5.68891	-9.92615e-06	5.68157	-1.40178e-05
5.7785	7.15956e-06	5.90179	1.14014e-05	5.79677	1.48253e-05	5.88782	5.42447e-06	5.83988	-4.58583e-06	5.75923	-7.82897e-06	5.88118	-9.4637e-06	5.87471	-1.31232e-05
5.97122	6.78339e-06	6.09427	1.0781e-05	5.98954	1.39924e-05	6.08032	4.8066e-06	6.03267	-4.31231e-06	5.95184	-7.38177e-06	6.07387	-8.81352e-06	6.06701	-1.23265e-05
6.16519	6.42629e-06	6.28759	1.01901e-05	6.18316	1.32258e-05	6.27366	4.20036e-06	6.22463	-4.11786e-06	6.14445	-6.99497e-06	6.26614	-8.31836e-06	6.26099	-1.16634e-05
6.35832	6.04742e-06	6.48049	9.73759e-06	6.37594	1.24651e-05	6.46657	3.65584e-06	6.41825	-3.88779e-06	6.33707	-6.58951e-06	6.45966	-7.81617e-06	6.45538	-1.10251e-05
6.55062	5.76828e-06	6.67339	9.19467e-06	6.56955	1.17896e-05	6.65991	3.24987e-06	6.61062	-3.66735e-06	6.53093	-6.26673e-06	6.65318	-7.49289e-06	6.6481	-1.04215e-05
6.7446	5.49205e-06	6.8663	8.74536e-06	6.76233	1.1214e-05	6.85325	2.81461e-06	6.80342	-3.49929e-06	6.72605	-5.90893e-06	6.84545	-7.05583e-06	6.84166	-9.84528e-06
6.93731	5.20198e-06	7.06003	8.35996e-06	6.95511	1.0684e-05	7.04659	2.42259e-06	6.99579	-3.2933e-06	6.9195	-5.6324e-06	7.03772	-6.72813e-06	7.03438	-9.32584e-06
7.13086	4.95455e-06	7.25294	7.97828e-06	7.15039	1.01331e-05	7.23951	2.03429e-06	7.18858	-3.12503e-06	7.11211	-5.34103e-06	7.22957	-6.37705e-06	7.22752	-8.89289e-06
7.32358	4.74494e-06	7.44583	7.62489e-06	7.34275	9.6856e-06	7.43326	1.69626e-06	7.38179	-2.98576e-06	7.30473	-5.07353e-06	7.42226	-6.04644e-06	7.41982	-8.40696e-06
7.51671	4.554e-06	7.63916	7.28465e-06	7.53553	9.18883e-06	7.62618	1.42454e-06	7.57583	-2.81499e-06	7.49818	-4.88761e-06	7.61536	-5.75185e-06	7.613	-8.02959e-06
7.70985	4.35553e-06	7.83164	6.91942e-06	7.72914	8.75828e-06	7.81952	1.12775e-06	7.76946	-2.73803e-06	7.6912	-4.6482e-06	7.8093	-5.45235e-06	7.8061	-7.66668e-06
7.9034	4.22068e-06	8.02454	6.70279e-06	7.92401	8.43771e-06	8.01286	8.74095e-07	7.96183	-2.57168e-06	7.88382	-4.43057e-06	8.00365	-5.23683e-06	7.9997	-7.32162e-06
8.09904	3.99021e-06	8.21744	6.39104e-06	8.11637	8.06907e-06	8.20578	6.90478e-07	8.15462	-2.47295e-06	8.07643	-4.26111e-06	8.19551	-4.96692e-06	8.1941	-7.0175e-06
8.29134	3.84221e-06	8.41118	6.13398e-06	8.30873	7.7501e-06	8.3987	4.81473e-07	8.34657	-2.36047e-06	8.26946	-4.05281e-06	8.38735	-4.71548e-06	8.3868	-6.72753e-06
8.48405	3.6593e-06	8.6045	5.91685e-06	8.50192	7.37363e-06	8.59287	2.37554e-07	8.53894	-2.27719e-06	8.46249	-3.9013e-06	8.58046	-4.54019e-06	8.5795	-6.4505e-06
8.67677	3.55124e-06	8.7974	5.73473e-06	8.6947	7.08677e-06	8.78621	1.22868e-07	8.73173	-2.18378e-06	8.65427	-3.71367e-06	8.7736	-4.38376e-06	8.7726	-6.15009e-06
8.86949	3.43394e-06	8.99072	5.42078e-06	8.88664	6.80883e-06	8.97955	-4.2989e-08	8.92578	-2.08073e-06	8.84897	-3.59567e-06	8.9662	-4.11827e-06	8.9654	-5.9154e-06
9.0622	3.31936e-06	9.18362	5.21097e-06	9.07984	6.46839e-06	9.17288	-2.83196e-07	9.11899	-2.02886e-06	9.04159	-3.46363e-06	9.1598	-4.02897e-06	9.1589	-5.68021e-06
9.25576	3.16644e-06	9.37653	5.04391e-06	9.27261	6.19678e-06	9.3679	-3.44402e-07	9.3122	-1.93926e-06	9.23629	-3.36169e-06	9.3525	-3.83041e-06	9.352	-5.45676e-06
9.45014	3.11005e-06	9.56943	4.84585e-06	9.46581	5.98266e-06	9.56082	-4.8377e-07	9.50457	-1.83511e-06	9.43015	-3.25082e-06	9.5456	-3.70529e-06	9.5464	-5.21866e-06
9.64286	2.95443e-06	9.76317	4.67888e-06	9.65901	5.70974e-06	9.75457	-6.09191e-07	9.69736	-1.77661e-06	9.62235	-3.11175e-06	9.7374	-3.56853e-06	9.7429	-5.00133e-06
9.83599	2.88269e-06	9.95691	4.56911e-06	9.8522	5.46321e-06	9.94749	-6.84042e-07	9.891	-1.71842e-06	9.8175	-3.01021e-06	9.9301	-3.42535e-06	9.9352	-4.82855e-06
10.0296	2.75265e-06	10.1498	4.40697e-06	10.0446	5.29605e-06	10.1417	-7.65817e-07	10.0838	-1.63353e-06	10.0105	-2.9488e-06	10.1228	-3.31518e-06	10.1288	-4.61313e-06
10.2231	2.71844e-06	10.3419	4.28074e-06	10.2373	5.06517e-06	10.3363	-9.14014e-07	10.2766	-1.59982e-06	10.2035	-2.81164e-06	10.3151	-3.19317e-06	10.3228	-4.4835e-06
10.4158	2.59061e-06	10.5339	4.17379e-06	10.4305	4.89882e-06	10.5292	-1.04315e-06	10.4689	-1.51955e-06	10.397	-2.69114e-06	10.5086	-3.07166e-06	10.5167	-4.30209e-06
10.6094	2.54656e-06	10.7264	4.03973e-06	10.6246	4.7152e-06	10.7225	-1.08398e-06	10.663	-1.444e-06	10.5908	-2.62e-06	10.7008	-2.97654e-06	10.709	-4.20376e-06
10.8029	2.45244e-06	10.9206	3.86515e-06	10.8169	4.52626e-06	10.915	-1.16556e-06	10.8558	-1.39854e-06	10.7864	-2.59431e-06	10.8931	-2.85925e-06	10.9022	-4.05395e-06
10.9956	2.35472e-06	11.1131	3.69658e-06	11.0105	4.32499e-06	11.1079	-1.31877e-06	11.0486	-1.387e-06	10.9798	-2.43588e-06	11.0804	-2.8439e-06	11.0957	-3.92582e-06
11.1888	2.27946e-06	11.306	3.58029e-06	11.2033	4.1802e-06	11.3013	-1.40386e-06	11.2409	-1.30132e-06	11.1724	-2.39314e-06	11.2693	-2.65456e-06	11.2901	-3.75254e-06
11.3819	2.22508e-06	11.498	3.42467e-06	11.3969	4.01925e-06	11.4942	-1.45302e-06	11.4333	-1.29148e-06	11.3659	-2.28588e-06	11.4578	-2.60981e-06	11.4841	-3.63445e-06
11.5771	2.15665e-06	11.6909	3.35002e-06	11.5901	3.95193e-06	11.6884	-1.43506e-06	11.6248	-1.28235e-06	11.5589	-2.23119e-06	11.6455	-2.50165e-06	11.6785	-3.51735e-06
11.7711	2.10668e-06	11.8834	3.26423e-06	11.7833	3.80252e-06	11.8809	-1.535e-06	11.8176	-1.2358e-06	11.7515	-2.17841e-06	11.8344	-2.39991e-06	11.8721	-3.40357e-06
11.9655	2.01166e-06	12.0763	3.15807e-06	11.9761	3.68352e-06	12.0734	-1.62781e-06	12.0108	-1.19235e-06	11.9441	-2.04396e-06	12.0221	-2.26134e-06	12.0664	-3.31176e-06
12.1578	1.91594e-06	12.2696	3.02392e-06	12.1701	3.53563e-06	12.2663	-1.64065e-06	12.2032	-1.14539e-06	12.1372	-2.00895e-06	12.2102	-2.25793e-06	12.2596	-3.20942e-06
12.3505	1.85795e-06	12.4625	2.99221e-06	12.3654	3.42445e-06	12.4596	-1.70537e-06	12.396	-1.07636e-06	12.3319	-1.9363e-06	12.3996	-2.18047e-06	12.4523	-3.08179e-06
12.544	1.84952e-06	12.6554	2.90833e-06	12.5582	3.26642e-06	12.6534	-1.76417e-06	12.5896	-1.05549e-06	12.5245	-1.9058e-06	12.5877	-2.16121e-06	12.6463	-3.01356e-06
12.7384	1.78239e-06	12.8492	2.78873e-06	12.7518	3.11461e-06	12.8459	-1.79397e-06	12.7841	-1.02198e-06	12.7179	-1.84058e-06	12.7758	-2.07401e-06	12.8394	-2.90701e-06
12.9312	1.78851e-06	13.0417	2.76866e-06	12.9454	3.03184e-06	13.0384	-1.82688e-06	12.9769	-1.00573e-06	12.911	-1.76171e-06	12.9639	-1.98672e-06	13.0321	-2.81289e-06
13.1243	1.74717e-06	13.2358	2.69652e-06	13.1382	2.97444e-06	13.2321	-1.82106e-06	13.1697	-9.8335e-07	13.1032	-1.67362e-06	13.1524	-1.94849e-06	13.2249	-2.74245e-06
13.317	1.62597e-06	13.4291	2.5436e-06	13.3314	2.83257e-06	13.4255	-1.89812e-06	13.3629	-9.42413e-07	13.2975	-1.6677e-06	13.3409	-1.87996e-06	13.4188	-2.61703e-06
13.5118	1.6059e-06	13.622	2.5134e-06	13.525	2.72932e-06	13.6188	-1.97357e-06	13.5548	-9.16125e-07	13.4897	-1.59475e-06	13.529	-1.82448e-06	13.6124	-2.58121e-06
13.7049	1.57269e-06	13.8149	2.43263e-06	13.7174	2.59166e-06	13.8117	-1.93484e-06	13.748	-9.07697e-07	13.6831	-1.6079e-06	13.7267	-1.8306e-06	13.8055	-2.50566e-06
13.8981	1.54951e-06	14.0103	2.335e-06	13.9122	2.49012e-06	14.0059	-1.96504e-06	13.9408	-8.64452e-07	13.8774	-1.5198e-06	13.9148	-1.80652e-06	14.0003	-2.42991e-06
14.0912	1.53125e-06	14.1991	2.28062e-06	14.1059	2.43383e-06	14.1988	-2.00177e-06	14.1345	-8.27528e-07	14.0704	-1.4896e-06	14.1033	-1.75002e-06	14.1935	-2.35997e-06
14.2848	1.44034e-06	14.3882	2.19754e-06	14.2986	2.38647e-06	14.3938	-2.05876e-06	14.3293	-8.08966e-07	14.2634	-1.45298e-06	14.2922	-1.70397e-06	14.3862	-2.25843e-06
14.4783	1.41305e-06	14.5773	2.15068e-06	14.4922	2.32938e-06	14.5868	-2.0403e-06	14.5225	-7.93313e-07	14.4561	-1.45198e-06	14.4803	-1.6237e-06	14.5793	-2.19973e-06
14.6715	1.39358e-06	14.7669	2.13904e-06	14.685	2.20506e-06	14.7801	-2.15428e-06	14.717	-7.87193e-07	14.6508	-1.35666e-06	14.6688	-1.57303e-06	14.7729	-2.18549e-06
14.865	1.35756e-06	14.956	2.04152e-06	14.8807	2.11405e-06	14.9726	-2.1587e-06	14.9094	-7.8057e-07	14.845	-1.33398e-06	14.8565	-1.54975e-06	14.9656	-2.10401e-06
15.0577	1.32877e-06	15.146	1.99546e-06	15.0735	2.0382e-06	15.168	-2.09007e-06	15.1018	-7.25586e-07	15.0377	-1.32053e-06	15.0454	-1.52778e-06	15.1588	-2.05334e-06
15.2504	1.3103e-06	15.3364	1.95482e-06	15.2671	2.00488e-06	15.3605	-2.1006e-06	15.2941	-7.27593e-07	15.2311	-1.27318e-06	15.2344	-1.46788e-06	15.3527	-1.95331e-06
15.4436	1.25482e-06	15.5251	1.92834e-06	15.4607	1.95993e-06	15.5543	-2.15107e-06	15.4873	-7.09833e-07	15.4246	-1.22451e-06	15.4229	-1.45002e-06	15.545	-1.90334e-06
15.6371	1.26174e-06	15.7147	1.84927e-06	15.6539	1.89762e-06	15.7468	-2.16642e-06	15.6814	-6.74113e-07	15.6188	-1.25873e-06	15.6123	-1.385e-06	15.7382	-1.87655e-06
15.8307	1.17645e-06	15.9042	1.80512e-06	15.8463	1.81495e-06	15.9401	-2.22934e-06	15.875	-6.58461e-07	15.8115	-1.18438e-06	15.8003	-1.386e-06	15.9322	-1.82337e-06
16.0255	1.17013e-06	16.0929	1.73509e-06	16.039	1.75575e-06	16.133	-2.16833e-06	16.0678	-6.42407e-07	16.0053	-1.14916e-06	15.9885	-1.34266e-06	16.1244	-1.7744e-06
16.2182	1.16903e-06	16.2817	1.68422e-06	16.2331	1.71381e-06	16.3277	-2.17897e-06	16.261	-6.09296e-07	16.1996	-1.10421e-06	16.1778	-1.34155e-06	16.3184	-1.76206e-06
16.4122	1.17103e-06	16.4708	1.65682e-06	16.4284	1.64347e-06	16.521	-2.09388e-06	16.4551	-6.32173e-07	16.3935	-1.12468e-06	16.3659	-1.31266e-06	16.5116	-1.69203e-06
16.6049	1.12779e-06	16.6603	1.54354e-06	16.6211	1.63484e-06	16.7147	-2.18398e-06	16.6483	-5.94145e-07	16.5869	-1.0709e-06	16.554	-1.29449e-06	16.7047	-1.7136e-06
16.798	1.09387e-06	16.849	1.48545e-06	16.8148	1.56491e-06	16.9072	-2.1893e-06	16.8415	-5.8662e-07	16.7795	-1.04491e-06	16.7417	-1.26379e-06	16.8978	-1.62892e-06
16.9916	1.06016e-06	17.0382	1.47501e-06	17.0084	1.52628e-06	17.101	-2.2179e-06	17.0338	-5.9274e-07	16.9725	-1.02003e-06	16.931	-1.2373e-06	17.0914	-1.60373e-06
17.1839	9.72968e-07	17.2273	1.45073e-06	17.1999	1.46076e-06	17.2952	-2.20245e-06	17.2279	-5.41869e-07	17.1673	-9.80092e-07	17.1191	-1.22366e-06	17.2854	-1.48102e-06
17.3774	9.56112e-07	17.416	1.44953e-06	17.3952	1.35269e-06	17.4881	-2.29937e-06	17.4232	-5.29428e-07	17.362	-9.97449e-07	17.3068	-1.19416e-06	17.4777	-1.50861e-06
17.571	9.73169e-07	17.6047	1.37246e-06	17.5879	1.27734e-06	17.6822	-2.27288e-06	17.6176	-5.56318e-07	17.5542	-9.4708e-07	17.4958	-1.13044e-06	17.6704	-1.46587e-06
17.7641	9.93738e-07	17.7935	1.36745e-06	17.7816	1.24493e-06	17.8764	-2.25783e-06	17.8104	-5.21902e-07	17.7476	-9.31026e-07	17.6838	-1.11278e-06	17.8644	-1.42363e-06
17.9572	9.74975e-07	17.983	1.33363e-06	17.9748	1.24152e-06	18.0685	-2.25261e-06	18.0041	-4.5859e-07	17.9407	-9.44873e-07	17.8724	-1.09924e-06	18.0588	-1.3551e-06
18.1495	9.56011e-07	18.1717	1.29119e-06	18.1684	1.20771e-06	18.2618	-2.26345e-06	18.1969	-5.10765e-07	18.1337	-8.90289e-07	18.0613	-9.93786e-07	18.2527	-1.36092e-06
18.3435	9.53803e-07	18.3604	1.30754e-06	18.3616	1.11369e-06	18.4552	-2.25312e-06	18.3917	-4.33305e-07	18.3271	-8.90088e-07	18.249	-9.48233e-07	18.4454	-1.32219e-06
18.5358	8.9611e-07	18.5504	1.26651e-06	18.5548	1.06112e-06	18.6485	-2.2492e-06	18.5845	-4.19459e-07	18.5202	-8.47246e-07	18.4375	-1.02188e-06	18.6386	-1.29299e-06
18.7289	8.73935e-07	18.7387	1.24985e-06	18.7484	1.03192e-06	18.8427	-2.24318e-06	18.7786	-4.2588e-07	18.7128	-8.38214e-07	18.6252	-1.00733e-06	18.8317	-1.28476e-06
18.9225	8.66711e-07	18.9274	1.19778e-06	18.9407	9.36396e-07	19.0381	-2.25863e-06	18.9726	-4.32803e-07	18.9066	-8.17747e-07	18.8137	-9.68401e-07	19.0253	-1.24593e-06
19.1152	7.99786e-07	19.1162	1.09021e-06	19.134	8.64454e-07	19.2332	-2.24378e-06	19.1654	-4.32904e-07	19.1001	-8.27681e-07	19.0026	-9.49939e-07	19.2197	-1.21543e-06
19.3079	8.14335e-07	19.3049	1.10065e-06	19.328	8.19804e-07	19.4257	-2.27389e-06	19.3586	-3.96482e-07	19.2927	-8.33902e-07	19.1907	-1.06342e-06	19.4137	-1.21593e-06
19.5023	8.37814e-07	19.494	1.0861e-06	19.5216	8.09168e-07	19.6198	-2.2498e-06	19.5523	-3.93271e-07	19.4857	-8.0089e-07	19.3792	-8.42077e-07	19.6076	-1.13395e-06
19.6954	8.14034e-07	19.6831	1.09092e-06	19.7144	8.0064e-07	19.8131	-2.21158e-06	19.7463	-3.53738e-07	19.68	-7.90556e-07	19.5677	-8.92245e-07	19.8016	-1.13606e-06
19.8882	8.05906e-07	19.8719	1.04306e-06	19.9084	7.78265e-07	20.0057	-2.20335e-06	19.9391	-3.73103e-07	19.873	-7.60454e-07	19.7563	-8.32645e-07	19.996	-1.09171e-06
20.0809	8.19452e-07	20.0602	1.00653e-06	20.1016	7.27795e-07	20.199	-2.28292e-06	20.1323	-3.54842e-07	20.0673	-7.4129e-07	19.9456	-8.22109e-07	20.1892	-1.06141e-06
20.2744	7.15503e-07	20.2489	9.91584e-07	20.2952	6.77928e-07			20.3268	-3.26246e-07	20.2608	-6.97242e-07	20.1337	-8.29936e-07	20.3819	-1.06713e-06
20.468	7.38982e-07	20.4384	9.22151e-07	20.4884	5.9244e-07			20.5225	-3.5123e-07	20.4538	-7.0868e-07	20.3218	-7.55486e-07	20.5746	-1.0893e-06
20.6624	7.3848e-07	20.6272	9.46533e-07	20.6829	6.54348e-07			20.7165	-3.38688e-07	20.6468	-6.95335e-07	20.5091	-7.2398e-07	20.7686	-9.91274e-07
20.8559	7.30353e-07	20.8155	9.17335e-07	20.8756	6.09197e-07			20.9097	-3.52735e-07	20.8403	-7.0858e-07	20.6984	-7.11739e-07	20.9613	-9.83347e-07
21.0486	7.03663e-07	21.0046	8.61045e-07	21.0684	5.32541e-07			21.1025	-3.30661e-07	21.0346	-6.77678e-07	20.8869	-7.10735e-07	21.1553	-9.46524e-07
21.2418	6.80485e-07	21.1937	8.45493e-07	21.262	5.10968e-07			21.2961	-3.32065e-07	21.2276	-6.95036e-07	21.0746	-6.42206e-07	21.3496	-9.40304e-07
21.4358	6.00717e-07	21.3825	7.96325e-07	21.4552	4.61502e-07			21.4902	-3.34172e-07	21.4215	-6.61823e-07	21.2631	-6.6438e-07	21.5432	-9.3007e-07
21.6293	6.35835e-07	21.5716	8.04051e-07	21.648	4.95516e-07			21.683	-3.10994e-07	21.6137	-5.90283e-07	21.4512	-6.1983e-07	21.7372	-9.22343e-07
21.8228	6.66137e-07	21.7607	7.62813e-07					21.8758	-2.97951e-07	21.8067	-6.44264e-07	21.6397	-6.10601e-07	21.9307	-8.99868e-07
22.016	6.43462e-07	21.9494	7.55889e-07					22.0681	-2.80191e-07	21.9997	-6.03228e-07	21.8291	-6.31371e-07	22.1247	-8.77492e-07
22.2125	5.84263e-07	22.1382	7.2338e-07					22.2618	-2.4698e-07	22.1928	-5.98913e-07	22.0172	-6.03377e-07	22.3179	-8.73981e-07
22.4048	6.02324e-07	22.3277	6.94684e-07					22.4567	-2.79589e-07	22.3858	-6.31522e-07	22.2053	-5.71871e-07	22.511	-8.27524e-07
22.5979	5.50951e-07	22.5164	6.67994e-07					22.6503	-2.58217e-07	22.5801	-5.98913e-07	22.3934	-5.84714e-07
22.791	5.3259e-07	22.7055	6.6087e-07					22.8443	-2.47582e-07	22.7731	-5.70817e-07	22.5823	-5.59831e-07
22.985	5.65199e-07	22.8943	5.72373e-07					23.0371	-2.52297e-07	22.9666	-5.79247e-07	22.7709	-5.91637e-07
		23.083	5.39964e-07					23.2312	-2.30123e-07	23.1596	-5.5336e-07	22.9589	-5.55516e-07
								23.4244	-2.27514e-07	23.3559	-5.45132e-07	23.1474	-5.3284e-07
								23.618	-2.35541e-07	23.5485	-5.49748e-07	23.3356	-5.47689e-07
								23.8108	-2.19387e-07	23.7416	-5.45733e-07	23.5237	-5.21302e-07
								24.0052	-2.24805e-07	23.935	-5.00282e-07	23.713	-5.45081e-07
								24.2005	-2.09755e-07	24.1281	-4.72387e-07
								24.3933	-1.79854e-07	24.3223	-4.78207e-07
								24.5865	-1.52864e-07	24.5154	-4.41784e-07
								24.781	-1.52563e-07	24.708	-4.74395e-07

## Sheet: Figure 3c
Figure 3c																															inset
B_15K_50mW_0deg_LSMOLTOSTO (mT)	jc,0deg^2D/hrf^2_15K_50mW_0deg_LSMOLTOSTO (mA/mG^2)	B_20K_50mW_0deg_LSMOLTOSTO (mT)	jc,0deg^2D/hrf^2_20K_50mW_0deg_LSMOLTOSTO (mA/mG^2)	B_30K_50mW_0deg_LSMOLTOSTO (mT)	jc,0deg^2D/hrf^2_30K_50mW_0deg_LSMOLTOSTO (mA/mG^2)	B_40K_50mW_0deg_LSMOLTOSTO (mT)	jc,0deg^2D/hrf^2_40K_50mW_0deg_LSMOLTOSTO (mA/mG^2)	B_50K_50mW_0deg_LSMOLTOSTO (mT)	jc,0deg^2D/hrf^2_50K_50mW_0deg_LSMOLTOSTO (mA/mG^2)	B_60K_50mW_0deg_LSMOLTOSTO (mT)	jc,0deg^2D/hrf^2_60K_50mW_0deg_LSMOLTOSTO (mA/mG^2)	B_70K_50mW_0deg_LSMOLTOSTO (mT)	jc,0deg^2D/hrf^2_70K_50mW_0deg_LSMOLTOSTO (mA/mG^2)	B_100K_50mW_0deg_LSMOLTOSTO (mT)	jc,0deg^2D/hrf^2_100K_50mW_0deg_LSMOLTOSTO (mA/mG^2)	B_130K_50mW_0deg_LSMOLTOSTO (mT)	jc,0deg^2D/hrf^2_130K_50mW_0deg_LSMOLTOSTO (mA/mG^2)	B_150K_50mW_0deg_LSMOLTOSTO (mT)	jc,0deg^2D/hrf^2_150K_50mW_0deg_LSMOLTOSTO (mA/mG^2)	B_180K_50mW_0deg_LSMOLTOSTO (mT)	jc,0deg^2D/hrf^2_180K_50mW_0deg_LSMOLTOSTO (mA/mG^2)	B_210K_50mW_0deg_LSMOLTOSTO (mT)	jc,0deg^2D/hrf^2_210K_50mW_0deg_LSMOLTOSTO (mA/mG^2)	B_240K_50mW_0deg_LSMOLTOSTO (mT)	jc,0deg^2D/hrf^2_240K_50mW_0deg_LSMOLTOSTO (mA/mG^2)	B_270K_50mW_0deg_LSMOLTOSTO (mT)	jc,0deg^2D/hrf^2_270K_50mW_0deg_LSMOLTOSTO (mA/mG^2)	B_295K_50mW_0deg_LSMOLTOSTO (mT)	jc,0deg^2D/hrf^2_295K_50mW_0deg_LSMOLTOSTO (mA/mG^2)		B_15K_50mW_0deg_LSMOLTOSTO (mT)	V_15K_50meW_0deg_LSMOLTOSTO (V)	B_20K_50mW_0deg_LSMOLTOSTO (mT)	V_20K_50meW_0deg_LSMOLTOSTO (V)	B_30K_50mW_0deg_LSMOLTOSTO (mT)	V_30K_50meW_0deg_LSMOLTOSTO (V)	B_40K_50mW_0deg_LSMOLTOSTO (mT)	V_40K_50meW_0deg_LSMOLTOSTO (V)	B_50K_50mW_0deg_LSMOLTOSTO (mT)	V_50K_50meW_0deg_LSMOLTOSTO (V)	B_60K_50mW_0deg_LSMOLTOSTO (mT)	V_60K_50meW_0deg_LSMOLTOSTO (V)	B_70K_50mW_0deg_LSMOLTOSTO (mT)	V_70K_50meW_0deg_LSMOLTOSTO (V)	B_100K_50mW_0deg_LSMOLTOSTO (mT)	V_100K_50meW_0deg_LSMOLTOSTO (V)	B_130K_50mW_0deg_LSMOLTOSTO (mT)	V_130K_50meW_0deg_LSMOLTOSTO (V)	B_150K_50mW_0deg_LSMOLTOSTO (mT)
60	-1.69593	65	-1.07164	65	-0.718657	75	-0.493609	75	-0.439968	75	-0.34422	75	-0.297052	90	-0.120557	90	-0.0945959	110	-0.0533678	125	-0.0386583	115	-0.0202385	135	-0.0127185	125	-0.00555455	150	-0.00444155		60	-8.12477e-07	65	-6.60566e-07	65	-6.7697e-07	75	-6.87656e-07	75	-8.98462e-07	75	-9.52293e-07	75	-1.06051e-06	90	-8.82361e-07	90	-1.41474e-06	110
60.323	-1.61111	65.3224	-1.10078	65.3247	-0.721746	75.3227	-0.420434	75.3222	-0.436136	75.3243	-0.33051	75.3231	-0.287469	90.3227	-0.111002	90.3224	-0.0882493	110.323	-0.0540708	125.323	-0.0357037	115.519	-0.0200448	135.518	-0.0125628	125.97	-0.00550478	150.968	-0.00475031		60.323	-7.71843e-07	65.3224	-6.78526e-07	65.3247	-6.7988e-07	75.3227	-5.85714e-07	75.3222	-8.90636e-07	75.3243	-9.14366e-07	75.3231	-1.02629e-06	90.3227	-8.12427e-07	90.3224	-1.31983e-06	110.323
60.5138	-1.62473	65.513	-0.88217	65.524	-0.645056	75.5152	-0.466529	75.5125	-0.396927	75.5152	-0.315314	75.5141	-0.289661	90.5122	-0.1063	90.5153	-0.0892959	110.512	-0.0498888	125.512	-0.0350593	115.826	-0.0191549	135.824	-0.0116232	126.543	-0.00397607	151.54	-0.0046617		60.5138	-7.78365e-07	65.513	-5.43774e-07	65.524	-6.07637e-07	75.5152	-6.4993e-07	75.5125	-8.10567e-07	75.5152	-8.72325e-07	75.5141	-1.03412e-06	90.5122	-7.78011e-07	90.5153	-1.33548e-06	110.512
60.7047	-1.59227	65.7032	-0.864265	65.7142	-0.671152	75.7056	-0.52249	75.7024	-0.40808	75.7052	-0.308604	75.7046	-0.284995	90.7042	-0.109124	90.7057	-0.090839	110.702	-0.0504261	125.703	-0.0362115	116.129	-0.0189458	136.129	-0.0123336	127.115	-0.00451034	152.113	-0.00411321		60.7047	-7.62813e-07	65.7032	-5.32737e-07	65.7142	-6.32219e-07	75.7056	-7.27891e-07	75.7024	-8.33344e-07	75.7052	-8.53762e-07	75.7046	-1.01746e-06	90.7042	-7.9868e-07	90.7057	-1.35856e-06	110.702
60.895	-1.34994	65.8935	-0.900726	65.9052	-0.618959	75.8968	-0.454717	75.8928	-0.38371	75.8969	-0.308894	75.8956	-0.281623	90.895	-0.106738	90.8962	-0.0871021	110.893	-0.0523156	125.894	-0.0357205	116.435	-0.0204092	136.435	-0.0122968	127.685	-0.00508665	152.684	-0.00435946		60.895	-6.46722e-07	65.8935	-5.55212e-07	65.9052	-5.83054e-07	75.8968	-6.33475e-07	75.8928	-7.83577e-07	75.8969	-8.54565e-07	75.8956	-1.00542e-06	90.895	-7.81222e-07	90.8962	-1.30267e-06	110.893
61.0863	-1.43225	66.0845	-0.839034	66.0957	-0.654536	76.0872	-0.470922	76.0843	-0.384987	76.0885	-0.310091	76.087	-0.288621	91.0854	-0.106656	91.0866	-0.0887591	111.084	-0.0515275	126.084	-0.0372912	116.74	-0.0199451	136.74	-0.0116827	128.261	-0.00491851	153.257	-0.00488091		61.0863	-6.86155e-07	66.0845	-5.17185e-07	66.0957	-6.16568e-07	76.0872	-6.5605e-07	76.0843	-7.86186e-07	76.0885	-8.57876e-07	76.087	-1.03041e-06	91.0854	-7.80619e-07	91.0866	-1.32745e-06	111.084
61.2788	-1.54095	66.2756	-0.787107	66.2858	-0.626309	76.2798	-0.494113	76.2751	-0.393537	76.2794	-0.326702	76.278	-0.285305	91.2757	-0.105093	91.277	-0.0904162	111.274	-0.0532111	126.275	-0.0368336	117.044	-0.0218553	137.049	-0.0131543	128.831	-0.00494727	153.833	-0.00509639		61.2788	-7.3823e-07	66.2756	-4.85177e-07	66.2858	-5.89979e-07	76.2798	-6.88359e-07	76.2751	-8.03644e-07	76.2794	-9.0383e-07	76.278	-1.01857e-06	91.2757	-7.69181e-07	91.277	-1.35224e-06	111.274
61.4696	-1.62096	66.4662	-0.749833	66.4772	-0.66082	76.4706	-0.436063	76.4658	-0.403167	76.4706	-0.314806	76.4694	-0.28359	91.4665	-0.10852	91.4695	-0.0874643	111.464	-0.0537305	126.466	-0.0366049	117.35	-0.0215331	137.355	-0.0132038	129.403	-0.00478024	154.405	-0.00492942		61.4696	-7.76559e-07	66.4662	-4.62201e-07	66.4772	-6.22488e-07	76.4706	-6.07487e-07	76.4658	-8.2331e-07	76.4706	-8.7092e-07	76.4694	-1.01245e-06	91.4665	-7.94265e-07	91.4695	-1.30809e-06	111.464
61.6595	-1.55352	66.6577	-0.75081	66.6686	-0.641541	76.6614	-0.442761	76.6565	-0.394568	76.6615	-0.309765	76.66	-0.279684	91.6577	-0.112249	91.66	-0.08994	111.653	-0.0535021	126.655	-0.0356424	117.655	-0.0204303	137.66	-0.0123859	129.974	-0.00488201	154.985	-0.00500312		61.6595	-7.4425e-07	66.6577	-4.62803e-07	66.6686	-6.04326e-07	76.6614	-6.16819e-07	76.6565	-8.05752e-07	76.6615	-8.56973e-07	76.66	-9.98499e-07	91.6577	-8.21557e-07	91.66	-1.34511e-06	111.653
61.852	-1.62766	66.8488	-0.751134	66.8596	-0.628439	76.8522	-0.450179	76.8469	-0.389901	76.8519	-0.314698	76.8493	-0.293539	91.8484	-0.109137	91.8508	-0.0879809	111.844	-0.0526603	126.846	-0.0366495	117.964	-0.0210344	137.965	-0.0137854	130.548	-0.00545168	155.554	-0.00424846		61.852	-7.7977e-07	66.8488	-4.63003e-07	66.8596	-5.91985e-07	76.8522	-6.27153e-07	76.8469	-7.9622e-07	76.8519	-8.70619e-07	76.8493	-1.04797e-06	91.8484	-7.9878e-07	91.8508	-1.31581e-06	111.844
62.0428	-1.49655	67.0399	-0.688304	67.0514	-0.656559	77.0448	-0.447227	77.0372	-0.395551	77.0435	-0.308351	77.0462	-0.283394	92.0388	-0.107602	92.0404	-0.0884238	112.035	-0.0551185	127.036	-0.0375925	118.268	-0.0215829	138.27	-0.0126392	131.121	-0.00538642	156.127	-0.00466544		62.0428	-7.16958e-07	67.0399	-4.24274e-07	67.0514	-6.18473e-07	77.0448	-6.2304e-07	77.0372	-8.07758e-07	77.0435	-8.5306e-07	77.0462	-1.01174e-06	92.0388	-7.87543e-07	92.0404	-1.32244e-06	112.035
62.2336	-1.53823	67.2309	-0.671375	67.2441	-0.619385	77.2352	-0.429365	77.2275	-0.395158	77.2344	-0.302366	77.2368	-0.288312	92.2287	-0.107547	92.2308	-0.0905974	112.226	-0.0530096	127.227	-0.0384881	118.573	-0.0212185	138.577	-0.0137982	131.69	-0.00530235	156.7	-0.00544154		62.2336	-7.36926e-07	67.2309	-4.13839e-07	67.2441	-5.83456e-07	77.2352	-5.98156e-07	77.2275	-8.06956e-07	77.2344	-8.36505e-07	77.2368	-1.0293e-06	92.2287	-7.87141e-07	92.2308	-1.35494e-06	112.226
62.4253	-1.51435	67.422	-0.70393	67.4346	-0.598401	77.4269	-0.465448	77.4187	-0.368429	77.4273	-0.317708	77.4286	-0.284714	92.4199	-0.102434	92.4221	-0.0871423	112.416	-0.0528081	127.419	-0.0378938	118.879	-0.0223577	138.882	-0.0129223	132.262	-0.00501475	157.272	-0.00380911		62.4253	-7.25487e-07	67.422	-4.33906e-07	67.4346	-5.6369e-07	77.4269	-6.48425e-07	77.4187	-7.52372e-07	77.4273	-8.78947e-07	77.4286	-1.01646e-06	92.4199	-7.49715e-07	92.4221	-1.30327e-06	112.416
62.6157	-1.6375	67.6131	-0.6564	67.6252	-0.612674	77.6189	-0.4648	77.6094	-0.393733	77.6181	-0.317236	77.6196	-0.290757	92.6115	-0.103805	92.6129	-0.0897789	112.607	-0.0538155	127.61	-0.0383039	119.185	-0.0226339	139.187	-0.0131699	132.834	-0.00537203	157.848	-0.00487811		62.6157	-7.84486e-07	67.6131	-4.04608e-07	67.6252	-5.77135e-07	77.6189	-6.47522e-07	77.6094	-8.04046e-07	77.6181	-8.77643e-07	77.6196	-1.03803e-06	92.6115	-7.59749e-07	92.6129	-1.3427e-06	112.607
62.8065	-1.53425	67.8054	-0.69986	67.8182	-0.591478	77.8098	-0.433182	77.7997	-0.386314	77.8094	-0.308786	77.8106	-0.290335	92.8019	-0.108712	92.8038	-0.0902619	112.797	-0.0546707	127.8	-0.0377013	119.49	-0.023238	139.497	-0.012676	133.405	-0.00542292	158.419	-0.00493502		62.8065	-7.3502e-07	67.8054	-4.31397e-07	67.8182	-5.57167e-07	77.8098	-6.03474e-07	77.7997	-7.88895e-07	77.8094	-8.54264e-07	77.8106	-1.03653e-06	92.8019	-7.95669e-07	92.8038	-1.34993e-06	112.797
62.9977	-1.68149	67.9973	-0.690582	68.0092	-0.611822	78.001	-0.460622	77.9913	-0.389852	78.0002	-0.31234	78.002	-0.284209	92.9926	-0.110645	92.9942	-0.0884438	112.988	-0.053323	127.992	-0.0376455	119.793	-0.0231632	139.803	-0.013692	133.98	-0.00457339	158.991	-0.00367758		62.9977	-8.05557e-07	67.9973	-4.25678e-07	68.0092	-5.76332e-07	78.001	-6.41702e-07	77.9913	-7.9612e-07	78.0002	-8.64098e-07	78.002	-1.01465e-06	92.9926	-8.09817e-07	92.9942	-1.32274e-06	112.988
63.1898	-1.64714	68.1879	-0.672026	68.2002	-0.607988	78.1923	-0.451764	78.1821	-0.385381	78.1936	-0.310164	78.1942	-0.287328	93.1838	-0.107314	93.1851	-0.0898997	113.178	-0.0541916	128.183	-0.0358544	120.1	-0.0218322	140.108	-0.0131076	134.552	-0.00452251	159.57	-0.00421768		63.1898	-7.89101e-07	68.1879	-4.1424e-07	68.2002	-5.7272e-07	78.1923	-6.2936e-07	78.1821	-7.86989e-07	78.1936	-8.58077e-07	78.1942	-1.02579e-06	93.1838	-7.85435e-07	93.1851	-1.34451e-06	113.178
63.381	-1.66913	68.379	-0.701488	68.3933	-0.616189	78.3835	-0.438079	78.3724	-0.369904	78.384	-0.311361	78.3852	-0.282101	93.375	-0.107794	93.3759	-0.0876521	113.369	-0.0532916	128.373	-0.0375674	120.407	-0.0221986	140.417	-0.0132958	135.128	-0.00523266	160.144	-0.00370277		63.381	-7.99637e-07	68.379	-4.32401e-07	68.3933	-5.80445e-07	78.3835	-6.10296e-07	78.3724	-7.55383e-07	78.384	-8.61388e-07	78.3852	-1.00713e-06	93.375	-7.88947e-07	93.3759	-1.3109e-06	113.369
63.5722	-1.55038	68.5705	-0.667793	68.5838	-0.592862	78.5756	-0.451187	78.5627	-0.373687	78.5752	-0.307335	78.5758	-0.285895	93.5666	-0.105079	93.5659	-0.0872564	113.559	-0.0535871	128.563	-0.0388033	120.712	-0.0224306	140.723	-0.0138562	135.705	-0.00578905	160.717	-0.00342199		63.5722	-7.42745e-07	68.5705	-4.11631e-07	68.5838	-5.58471e-07	78.5756	-6.28558e-07	78.5627	-7.63109e-07	78.5752	-8.50251e-07	78.5758	-1.02067e-06	93.5666	-7.6908e-07	93.5659	-1.30498e-06	113.559
63.763	-1.57991	68.7615	-0.665027	68.7744	-0.602128	78.7677	-0.43311	78.753	-0.365531	78.7661	-0.313211	78.7693	-0.289296	93.7582	-0.105984	93.7568	-0.0884036	113.749	-0.0537394	128.755	-0.0390209	121.019	-0.0226071	141.03	-0.0135378	136.278	-0.00487759	161.295	-0.00417758		63.763	-7.56893e-07	68.7615	-4.09926e-07	68.7744	-5.672e-07	78.7677	-6.03373e-07	78.753	-7.46453e-07	78.7661	-8.66506e-07	78.7693	-1.03282e-06	93.7582	-7.75703e-07	93.7568	-1.32213e-06	113.749
63.9539	-1.63646	68.9526	-0.594056	68.9662	-0.592755	78.959	-0.436783	78.9433	-0.378404	78.9582	-0.315967	78.9612	-0.290139	93.9494	-0.107081	93.948	-0.0904498	113.941	-0.0542901	128.945	-0.0382537	121.326	-0.0228679	141.338	-0.013668	136.853	-0.00539305	161.866	-0.00393504		63.9539	-7.83984e-07	68.9526	-3.66179e-07	68.9662	-5.5837e-07	78.959	-6.0849e-07	78.9433	-7.72741e-07	78.9582	-8.74131e-07	78.9612	-1.03583e-06	93.9494	-7.83729e-07	93.948	-1.35274e-06	113.941
64.1451	-1.62619	69.1432	-0.611311	69.1572	-0.576565	79.1556	-0.423747	79.1332	-0.38145	79.1494	-0.309729	79.1522	-0.286317	94.1402	-0.109878	94.1384	-0.0899265	114.131	-0.0560498	129.136	-0.0381003	121.631	-0.0233147	141.643	-0.0132279	137.43	-0.00557336	162.439	-0.00571018		64.1451	-7.79067e-07	69.1432	-3.76815e-07	69.1572	-5.4312e-07	79.1556	-5.9033e-07	79.1332	-7.78962e-07	79.1494	-8.56873e-07	79.1522	-1.02218e-06	94.1402	-8.04198e-07	94.1384	-1.34491e-06	114.131
64.338	-1.6729	69.3347	-0.639797	69.349	-0.580292	79.3523	-0.403004	79.3244	-0.380762	79.3407	-0.306574	79.3444	-0.289633	94.3318	-0.106121	94.3301	-0.0911609	114.323	-0.0559916	129.327	-0.0368671	121.939	-0.0235276	141.95	-0.0131359	138.003	-0.00551473	163.01	-0.00676893		64.338	-8.01442e-07	69.3347	-3.94374e-07	69.349	-5.4663e-07	79.3523	-5.61433e-07	79.3244	-7.77557e-07	79.3407	-8.48144e-07	79.3444	-1.03402e-06	94.3318	-7.76706e-07	94.3301	-1.36337e-06	114.323
64.5288	-1.62912	69.5258	-0.63589	69.5387	-0.566232	79.5436	-0.39501	79.516	-0.349513	79.5311	-0.302802	79.535	-0.28508	94.523	-0.106875	94.5218	-0.0893361	114.513	-0.0560364	129.519	-0.0380417	122.246	-0.023449	142.256	-0.0130609	138.577	-0.00527248	163.583	-0.00655625		64.5288	-7.80471e-07	69.5258	-3.91966e-07	69.5387	-5.33386e-07	79.5436	-5.50295e-07	79.516	-7.13743e-07	79.5311	-8.37709e-07	79.535	-1.01776e-06	94.523	-7.82224e-07	94.5218	-1.33608e-06	114.513
64.7196	-1.63729	69.7169	-0.611473	69.7301	-0.611715	79.7344	-0.403148	79.7059	-0.374326	79.722	-0.298921	79.726	-0.283056	94.7133	-0.108315	94.7143	-0.0913622	114.703	-0.0564752	129.71	-0.0371043	122.55	-0.0240915	142.561	-0.0128345	139.155	-0.00545389	164.155	-0.00618032		64.7196	-7.84385e-07	69.7169	-3.76915e-07	69.7301	-5.7623e-07	79.7344	-5.61633e-07	79.7059	-7.64414e-07	79.722	-8.26973e-07	79.726	-1.01054e-06	94.7133	-7.9276e-07	94.7143	-1.36638e-06	114.703
64.9125	-1.56169	69.9096	-0.567361	69.9223	-0.602554	79.9257	-0.385142	79.8983	-0.363762	79.9132	-0.300082	79.917	-0.288706	94.9049	-0.112002	94.9048	-0.0911945	114.894	-0.0545946	129.9	-0.0392832	122.855	-0.0248337	142.866	-0.0127355	139.729	-0.0054738	164.728	-0.00514677		64.9125	-7.48163e-07	69.9096	-3.49724e-07	69.9223	-5.67602e-07	79.9257	-5.36549e-07	79.8983	-7.42841e-07	79.9132	-8.30184e-07	79.917	-1.03071e-06	94.9049	-8.1975e-07	94.9048	-1.36387e-06	114.894
65.105	-1.63897	70.1003	-0.590964	70.1125	-0.602767	80.1165	-0.365048	80.0903	-0.376291	80.1057	-0.293916	80.1071	-0.288987	95.0953	-0.11144	95.0973	-0.0907248	115.084	-0.0544289	130.092	-0.0386722	123.161	-0.0243351	143.172	-0.0130737	140.303	-0.00563087	165.306	-0.0051533		65.105	-7.85187e-07	70.1003	-3.64273e-07	70.1125	-5.67802e-07	80.1165	-5.08555e-07	80.0903	-7.68427e-07	80.1057	-8.13127e-07	80.1071	-1.03171e-06	95.0953	-8.15637e-07	95.0973	-1.35685e-06	115.084
65.2962	-1.69196	70.2913	-0.499319	70.3034	-0.58924	80.3069	-0.363751	80.2802	-0.359438	80.297	-0.291414	80.2985	-0.299498	95.2865	-0.109836	95.2877	-0.0892287	115.274	-0.0549931	130.282	-0.0392915	123.466	-0.0242871	143.478	-0.013818	140.875	-0.00536651	165.881	-0.00510665		65.2962	-8.10573e-07	70.2913	-3.07783e-07	70.3034	-5.5506e-07	80.3069	-5.06749e-07	80.2802	-7.34012e-07	80.297	-8.06203e-07	80.2985	-1.06924e-06	95.2865	-8.03897e-07	95.2877	-1.33448e-06	115.274
65.4887	-1.68169	70.4845	-0.532853	70.494	-0.59382	80.4982	-0.353452	80.4705	-0.38371	80.4882	-0.293735	80.4908	-0.293118	95.4793	-0.108726	95.4769	-0.0901277	115.465	-0.0566274	130.472	-0.0382565	123.77	-0.0232917	143.784	-0.0142001	141.448	-0.00535876	166.458	-0.00445555		65.4887	-8.05656e-07	70.4845	-3.28453e-07	70.494	-5.59374e-07	80.4982	-4.92401e-07	80.4705	-7.83578e-07	80.4882	-8.12625e-07	80.4908	-1.04646e-06	95.4793	-7.9577e-07	95.4769	-1.34792e-06	115.465
65.6791	-1.64483	70.6747	-0.551246	70.6854	-0.638025	80.6903	-0.325291	80.6629	-0.377716	80.6853	-0.30117	80.6813	-0.281988	95.6701	-0.108342	95.674	-0.0905773	115.656	-0.057496	130.663	-0.0385494	124.077	-0.0250313	144.091	-0.0137387	142.021	-0.00594502	167.032	-0.00607585		65.6791	-7.87997e-07	70.6747	-3.39791e-07	70.6854	-6.01015e-07	80.6903	-4.53169e-07	80.6629	-7.71337e-07	80.6853	-8.33194e-07	80.6813	-1.00673e-06	95.6701	-7.9296e-07	95.674	-1.35464e-06	115.656
65.8707	-1.5843	70.8662	-0.553036	70.8772	-0.598508	80.8815	-0.325435	80.8532	-0.360617	80.8799	-0.295077	80.8732	-0.283	95.863	-0.10645	95.8644	-0.089799	115.847	-0.0573438	130.853	-0.0382091	124.381	-0.025994	144.397	-0.013702	142.601	-0.00583109	167.606	-0.00458242		65.8707	-7.58999e-07	70.8662	-3.40894e-07	70.8772	-5.6379e-07	80.8815	-4.5337e-07	80.8532	-7.3642e-07	80.8799	-8.16338e-07	80.8732	-1.01034e-06	95.863	-7.79114e-07	95.8644	-1.343e-06	115.847
66.0632	-1.60819	71.0577	-0.51869	71.0698	-0.564742	81.0728	-0.328748	81.0436	-0.362435	81.0712	-0.285611	81.0638	-0.28092	96.0537	-0.105683	96.0544	-0.0889806	116.038	-0.0556692	131.044	-0.0389484	124.69	-0.0248414	144.705	-0.0135534	143.174	-0.00619058	168.179	-0.0052102		66.0632	-7.7044e-07	71.0577	-3.19723e-07	71.0698	-5.31982e-07	81.0728	-4.57985e-07	81.0436	-7.40132e-07	81.0712	-7.9015e-07	81.0638	-1.00291e-06	96.0537	-7.73495e-07	96.0544	-1.33076e-06	116.038
66.2544	-1.57405	71.2492	-0.477181	71.2604	-0.547913	81.2632	-0.309735	81.2406	-0.349661	81.2666	-0.288331	81.2548	-0.283365	96.2437	-0.110179	96.2465	-0.087934	116.235	-0.0550155	131.235	-0.039445	124.998	-0.0244636	145.012	-0.0137331	143.75	-0.00577356	168.753	-0.00435481		66.2544	-7.54085e-07	71.2492	-2.94137e-07	71.2604	-5.16129e-07	81.2632	-4.31497e-07	81.2406	-7.14045e-07	81.2666	-7.97675e-07	81.2548	-1.01164e-06	96.2437	-8.06406e-07	96.2465	-1.31511e-06	116.235
66.4461	-1.45236	71.4402	-0.389607	71.451	-0.565381	81.4553	-0.29713	81.4317	-0.341799	81.4575	-0.288694	81.447	-0.282522	96.4357	-0.10253	96.4369	-0.0904767	116.426	-0.0564752	131.427	-0.0384099	125.303	-0.0239572	145.318	-0.0139071	144.323	-0.00606006	169.327	-0.00523539		66.4461	-6.95789e-07	71.4402	-2.40156e-07	71.451	-5.32584e-07	81.4553	-4.13938e-07	81.4317	-6.97991e-07	81.4575	-7.98679e-07	81.447	-1.00863e-06	96.4357	-7.50418e-07	96.4369	-1.35314e-06	116.426
66.6373	-1.52567	71.6376	-0.391236	71.6419	-0.540883	81.6469	-0.286471	81.6225	-0.360421	81.6496	-0.284849	81.638	-0.286682	96.6265	-0.101748	96.6278	-0.0903827	116.616	-0.0570975	131.618	-0.0399221	125.611	-0.0250524	145.626	-0.013801	144.895	-0.00630562	169.899	-0.0053324		66.6373	-7.30907e-07	71.6376	-2.4116e-07	71.6419	-5.09508e-07	81.6469	-3.99088e-07	81.6225	-7.36018e-07	81.6496	-7.88043e-07	81.638	-1.02348e-06	96.6265	-7.44699e-07	96.6278	-1.35173e-06	116.616
66.8281	-1.48964	71.8295	-0.466765	71.8346	-0.576565	81.8378	-0.267241	81.814	-0.366022	81.8412	-0.293662	81.8294	-0.293005	96.8173	-0.1029	96.8199	-0.0909597	116.808	-0.0563767	131.808	-0.0392748	125.916	-0.0239189	145.932	-0.012918	145.471	-0.00591073	170.472	-0.00579415		66.8281	-7.13649e-07	71.8295	-2.87716e-07	71.8346	-5.4312e-07	81.8378	-3.72298e-07	81.814	-7.47456e-07	81.8412	-8.12425e-07	81.8294	-1.04606e-06	96.8173	-7.53127e-07	96.8199	-1.36036e-06	116.808
67.0206	-1.50326	72.0201	-0.357215	72.0255	-0.536409	82.0303	-0.284382	82.0048	-0.362484	82.0329	-0.292574	82.0217	-0.281173	97.008	-0.105833	97.0115	-0.0895978	116.999	-0.0566632	131.999	-0.0387001	126.223	-0.0237328	146.237	-0.011936	146.045	-0.00641182	171.047	-0.0053632		67.0206	-7.20171e-07	72.0201	-2.20189e-07	72.0255	-5.05293e-07	82.0303	-3.96178e-07	82.0048	-7.40232e-07	82.0329	-8.09415e-07	82.0217	-1.00382e-06	97.008	-7.74599e-07	97.0115	-1.33999e-06	116.999
67.2123	-1.52231	72.2112	-0.384236	72.219	-0.525544	82.222	-0.262127	82.1951	-0.351036	82.2242	-0.282274	82.2131	-0.29115	97.1996	-0.101543	97.2028	-0.0891349	117.19	-0.0572677	132.189	-0.0396543	126.531	-0.0237904	146.547	-0.0120704	146.619	-0.00638084	171.619	-0.00531189		67.2123	-7.29301e-07	72.2112	-2.36845e-07	72.219	-4.95059e-07	82.222	-3.65174e-07	82.1951	-7.16854e-07	82.2242	-7.80919e-07	82.2131	-1.03944e-06	97.1996	-7.43194e-07	97.2028	-1.33307e-06	117.19
67.4031	-1.56734	72.4031	-0.329217	72.4104	-0.524373	82.4132	-0.245562	82.3863	-0.354819	82.4154	-0.281331	82.4045	-0.290195	97.3908	-0.103105	97.3937	-0.0885915	117.381	-0.0574379	132.38	-0.0401648	126.836	-0.0233454	146.852	-0.0108124	147.19	-0.00654565	172.193	-0.00653201		67.4031	-7.50874e-07	72.4031	-2.02931e-07	72.4104	-4.93955e-07	82.4132	-3.42097e-07	82.3863	-7.2458e-07	82.4154	-7.7831e-07	82.4045	-1.03603e-06	97.3908	-7.54632e-07	97.3937	-1.32494e-06	117.381
67.5947	-1.44461	72.5941	-0.314404	72.6018	-0.491993	82.6065	-0.218625	82.577	-0.32701	82.6079	-0.276254	82.5976	-0.284405	97.5816	-0.103901	97.5849	-0.0891751	117.571	-0.0572543	132.571	-0.0409767	127.142	-0.0225265	147.159	-0.0120393	147.766	-0.00549482	172.768	-0.00581841		67.5947	-6.92076e-07	72.5941	-1.938e-07	72.6018	-4.63453e-07	82.6065	-3.04571e-07	82.577	-6.67789e-07	82.6079	-7.64263e-07	82.5976	-1.01536e-06	97.5816	-7.60452e-07	97.5849	-1.33367e-06	117.571
67.7859	-1.44	72.7856	-0.275175	72.7953	-0.437564	82.7982	-0.227556	82.7677	-0.322391	82.8004	-0.276181	82.7894	-0.276114	97.7732	-0.0969089	97.7762	-0.0898192	117.763	-0.0569901	132.761	-0.0396236	127.451	-0.0222177	147.466	-0.0119714	148.34	-0.00607002	173.344	-0.00596486		67.7859	-6.89869e-07	72.7856	-1.69619e-07	72.7953	-4.12182e-07	82.7982	-3.17013e-07	82.7677	-6.58358e-07	82.8004	-7.64063e-07	82.7894	-9.85757e-07	97.7732	-7.0928e-07	97.7762	-1.34331e-06	117.763
67.9772	-1.41026	72.9767	-0.340124	72.9859	-0.576779	82.9903	-0.204149	82.9576	-0.331284	82.9917	-0.270016	82.9837	-0.280133	97.9644	-0.100706	97.9699	-0.087565	117.957	-0.0569945	132.958	-0.0382426	127.757	-0.0219569	147.773	-0.0130864	148.912	-0.00625585	173.917	-0.00680066		67.9772	-6.75618e-07	72.9767	-2.09654e-07	72.9859	-5.43322e-07	82.9903	-2.84404e-07	82.9576	-6.76518e-07	82.9917	-7.47006e-07	82.9837	-1.0001e-06	97.9644	-7.37073e-07	97.9699	-1.30959e-06	117.957
68.1705	-1.3623	73.1707	-0.250759	73.1773	-0.537262	83.1828	-0.192265	83.1492	-0.351724	83.1842	-0.277487	83.1743	-0.281314	98.156	-0.0950171	98.1616	-0.0890208	118.147	-0.0553647	133.149	-0.0389596	128.064	-0.0218399	148.079	-0.0132392	149.488	-0.00540853	174.491	-0.00639208		68.1705	-6.52641e-07	73.1707	-1.54569e-07	73.1773	-5.06097e-07	83.1828	-2.67848e-07	83.1492	-7.18258e-07	83.1842	-7.67675e-07	83.1743	-1.00432e-06	98.156	-6.95434e-07	98.1616	-1.33136e-06	118.147
68.3613	-1.40544	73.3626	-0.230412	73.3695	-0.411574	83.3741	-0.171595	83.3399	-0.332906	83.3763	-0.268674	83.3645	-0.292471	98.348	-0.0932349	98.3529	-0.088786	118.338	-0.0571065	133.34	-0.0403406	128.37	-0.0234854	148.388	-0.0132293	150.06	-0.00610762	175.067	-0.00593221		68.3613	-6.73311e-07	73.3626	-1.42027e-07	73.3695	-3.87699e-07	83.3741	-2.39052e-07	83.3399	-6.7983e-07	83.3763	-7.43293e-07	83.3645	-1.04415e-06	98.348	-6.8239e-07	98.3529	-1.32785e-06	118.338
68.5525	-1.38533	73.5537	-0.177508	73.5605	-0.466429	83.5653	-0.136087	83.5307	-0.311533	83.5675	-0.255037	83.5576	-0.290054	98.5392	-0.0941397	98.545	-0.0892489	118.528	-0.0587273	133.53	-0.0410659	128.676	-0.0231652	148.695	-0.0139072	150.634	-0.00539525	175.641	-0.0056421		68.5525	-6.63678e-07	73.5537	-1.09417e-07	73.5605	-4.39373e-07	83.5653	-1.89586e-07	83.5307	-6.36184e-07	83.5675	-7.05566e-07	83.5576	-1.03552e-06	98.5392	-6.89012e-07	98.545	-1.33478e-06	118.528
68.7454	-1.33591	73.7451	-0.147233	73.7519	-0.408698	83.7587	-0.148331	83.7227	-0.311484	83.7605	-0.258627	83.7494	-0.28685	98.73	-0.0940712	98.7354	-0.0910536	118.719	-0.0584812	133.721	-0.0403545	128.982	-0.0247627	149	-0.0137105	151.211	-0.00591514	176.216	-0.00687995		68.7454	-6.39999e-07	73.7451	-9.0755e-08	73.7519	-3.84991e-07	83.7587	-2.06643e-07	83.7227	-6.36083e-07	83.7605	-7.155e-07	83.7494	-1.02409e-06	98.73	-6.88511e-07	98.7354	-1.36177e-06	118.719
68.9375	-1.38198	73.9366	-0.122165	73.9424	-0.408592	83.9503	-0.120026	83.9142	-0.308044	83.9513	-0.266643	83.9429	-0.286035	98.9212	-0.0962234	98.9271	-0.0883097	118.91	-0.057326	133.913	-0.0406112	129.29	-0.0229388	149.308	-0.0142411	151.785	-0.0061419	176.797	-0.00606467		68.9375	-6.62073e-07	73.9366	-7.5303e-08	73.9424	-3.84891e-07	83.9503	-1.67211e-07	83.9142	-6.2906e-07	83.9513	-7.37674e-07	83.9429	-1.02118e-06	98.9212	-7.04263e-07	98.9271	-1.32073e-06	118.91
69.1291	-1.23579	74.1277	-0.0972575	74.1334	-0.405397	84.1416	-0.12514	84.105	-0.29979	84.1434	-0.254638	84.1343	-0.293286	99.1132	-0.0922068	99.1196	-0.0871691	119.102	-0.0563857	134.104	-0.0386527	129.595	-0.0243677	149.615	-0.0142623	152.364	-0.00545277	177.371	-0.00737901		69.1291	-5.92037e-07	74.1277	-5.995e-08	74.1334	-3.8188e-07	84.1416	-1.74335e-07	84.105	-6.12203e-07	84.1434	-7.04463e-07	84.1343	-1.04706e-06	99.1132	-6.74865e-07	99.1196	-1.30367e-06	119.102
69.3216	-1.37235	74.32	-0.131441	74.3248	-0.38207	84.3333	-0.0503805	84.2953	-0.298021	84.3368	-0.251845	84.3249	-0.280752	99.3048	-0.088519	99.31	-0.0891013	119.292	-0.055723	134.294	-0.0397547	129.9	-0.0238057	149.921	-0.0144576	152.936	-0.0060877	177.946	-0.00623351		69.3216	-6.57457e-07	74.32	-8.1021e-08	74.3248	-3.59907e-07	84.3333	-7.01859e-08	84.2953	-6.08591e-07	84.3368	-6.96737e-07	84.3249	-1.00231e-06	99.3048	-6.47874e-07	99.31	-1.33257e-06	119.292
69.5133	-1.34366	74.5107	-0.0824458	74.5153	-0.326682	84.5258	-0.0276932	84.4881	-0.290454	84.5276	-0.251881	84.5159	-0.276676	99.4947	-0.0894512	99.5021	-0.0915568	119.483	-0.056932	134.487	-0.038357	130.209	-0.0237635	150.23	-0.0145694	153.512	-0.00603571	178.526	-0.00679973		69.5133	-6.43711e-07	74.5107	-5.082e-08	74.5153	-3.07732e-07	84.5258	-3.858e-08	84.4881	-5.93139e-07	84.5276	-6.96837e-07	84.5159	-9.87763e-07	99.4947	-6.54697e-07	99.5021	-1.36929e-06	119.483
69.7045	-1.4046	74.7017	-0.0505414	74.708	-0.315816	84.7174	-0.00306144	84.6793	-0.275125	84.7205	-0.245643	84.7081	-0.275327	99.6872	-0.0898488	99.6951	-0.0896044	119.675	-0.0561126	134.678	-0.0403211	130.514	-0.0237214	150.536	-0.0155033	154.088	-0.00596271	179.102	-0.00737248		69.7045	-6.72909e-07	74.7017	-3.1154e-08	74.708	-2.97497e-07	84.7174	-4.26495e-09	84.6793	-5.61834e-07	84.7205	-6.79579e-07	84.7081	-9.82947e-07	99.6872	-6.57607e-07	99.6951	-1.34009e-06	119.675
69.8974	-1.33004	74.8941	-0.0251474	74.8998	-0.320929	84.9087	0.00320508	84.87	-0.249772	84.9122	-0.244773	84.8991	-0.267402	99.8779	-0.086353	99.8863	-0.090584	119.866	-0.05652	134.869	-0.0394339	130.819	-0.0250293	150.843	-0.0148114	154.661	-0.00590518	179.677	-0.00701521		69.8974	-6.3719e-07	74.8941	-1.5501e-08	74.8998	-3.02312e-07	84.9087	4.46505e-09	84.87	-5.10061e-07	84.9122	-6.77171e-07	84.8991	-9.54652e-07	99.8779	-6.32021e-07	99.8863	-1.35474e-06	119.866
70.0891	-1.22428	75.0847	-0.0469594	75.0912	-0.314326	85.1116	0.0231553	85.0683	-0.253358	85.1034	-0.237483	85.0905	-0.267655	100.068	-0.0828162	100.081	-0.0897655	120.054	-0.056923	135.064	-0.0402067	131.13	-0.0252461	151.15	-0.0150562	155.237	-0.00672042	180.251	-0.00611877		70.0891	-5.86519e-07	75.0847	-2.8946e-08	75.0912	-2.96093e-07	85.1116	3.2258e-08	85.0683	-5.17385e-07	85.1034	-6.57003e-07	85.0905	-9.55555e-07	100.068	-6.06135e-07	100.081	-1.3425e-06	120.054
70.2807	-1.2737	75.277	0.052008	75.2826	-0.284075	85.305	0.188808	85.2599	-0.246922	85.2955	-0.236794	85.2845	-0.264648	100.262	-0.0794301	100.272	-0.0896716	120.243	-0.0564036	135.255	-0.0396375	131.436	-0.025365	151.456	-0.0151651	155.81	-0.00633769	180.825	-0.00620179		70.2807	-6.10199e-07	75.277	3.2058e-08	75.2826	-2.67596e-07	85.305	2.63032e-07	85.2599	-5.04241e-07	85.2955	-6.55097e-07	85.2845	-9.44819e-07	100.262	-5.81352e-07	100.272	-1.3411e-06	120.243
70.4736	-1.18281	75.4685	0.0948192	75.4748	-0.234226	85.4958	0.148115	85.4506	-0.236653	85.4881	-0.220256	85.4763	-0.266193	100.453	-0.0738231	100.463	-0.0890409	120.431	-0.0562335	135.446	-0.0401899	131.743	-0.0262376	151.764	-0.0155543	156.383	-0.00620496	181.398	-0.00678107		70.4736	-5.66652e-07	75.4685	5.8447e-08	75.4748	-2.2064e-07	85.4958	2.06342e-07	85.4506	-4.83271e-07	85.4881	-6.09343e-07	85.4763	-9.50338e-07	100.453	-5.40314e-07	100.463	-1.33167e-06	120.431
70.6652	-1.15223	75.66	0.119399	75.6666	-0.223575	85.6888	0.0873279	85.6422	-0.241419	85.6801	-0.217862	85.6677	-0.269875	100.643	-0.0698338	100.655	-0.0861896	120.619	-0.0562782	135.637	-0.0383709	132.049	-0.0268782	152.071	-0.016508	156.96	-0.00661424	181.977	-0.00840604		70.6652	-5.52003e-07	75.66	7.3598e-08	75.6666	-2.10606e-07	85.6888	1.21658e-07	85.6422	-4.93003e-07	85.6801	-6.02721e-07	85.6677	-9.63482e-07	100.643	-5.11116e-07	100.655	-1.28902e-06	120.619
70.8573	-1.11956	75.8519	0.144629	75.8584	-0.246582	85.8804	0.0482192	85.8342	-0.225696	85.8722	-0.216629	85.8591	-0.269257	100.836	-0.0702039	100.847	-0.0851833	120.808	-0.0577603	135.828	-0.0396403	132.356	-0.0261897	152.377	-0.0155245	157.536	-0.0071474	182.552	-0.00730159		70.8573	-5.36351e-07	75.8519	8.915e-08	75.8584	-2.32278e-07	85.8804	6.71751e-08	85.8342	-4.60896e-07	85.8722	-5.9931e-07	85.8591	-9.61274e-07	100.836	-5.13825e-07	100.847	-1.27397e-06	120.808
71.0498	-0.917447	76.0426	0.239365	76.0502	-0.197691	86.0717	0.221434	86.0262	-0.204225	86.0652	-0.207634	86.0513	-0.269341	101.027	-0.0627462	101.038	-0.0874039	120.996	-0.057711	136.02	-0.040296	132.662	-0.0268878	152.685	-0.0157142	158.111	-0.0067348	183.128	-0.00790885		71.0498	-4.39525e-07	76.0426	1.47546e-07	76.0502	-1.86223e-07	86.0717	3.08484e-07	86.0262	-4.17049e-07	86.0652	-5.74426e-07	86.0513	-9.61575e-07	101.027	-4.59242e-07	101.038	-1.30718e-06	120.996
71.2406	-0.95389	76.2349	0.277944	76.2412	-0.174152	86.2646	0.21452	86.2165	-0.184276	86.2564	-0.205313	86.2432	-0.261247	101.219	-0.060635	101.229	-0.0866928	121.183	-0.0558753	136.212	-0.040893	132.969	-0.0270623	152.993	-0.0151736	158.684	-0.00690183	183.703	-0.00702641		71.2406	-4.56984e-07	76.2349	1.71326e-07	76.2412	-1.6405e-07	86.2646	2.98852e-07	86.2165	-3.76312e-07	86.2564	-5.68005e-07	86.2432	-9.32678e-07	101.219	-4.4379e-07	101.229	-1.29655e-06	121.183
71.4322	-0.891896	76.4255	0.32873	76.433	-0.171809	86.4567	0.264864	86.4068	-0.176071	86.451	-0.19922	86.4342	-0.267992	101.411	-0.0603335	101.421	-0.0870081	121.372	-0.0569006	136.403	-0.0398914	133.275	-0.0286311	153.298	-0.0163269	159.26	-0.00750026	184.275	-0.00819336		71.4322	-4.27284e-07	76.4255	2.02631e-07	76.433	-1.61842e-07	86.4567	3.68987e-07	86.4068	-3.59556e-07	86.451	-5.51148e-07	86.4342	-9.56759e-07	101.411	-4.41583e-07	101.421	-1.30126e-06	121.372
71.6247	-0.781731	76.6183	0.31294	76.6252	-0.169145	86.6488	0.331701	86.5984	-0.157499	86.6431	-0.184568	86.6273	-0.261612	101.603	-0.0507371	101.613	-0.0858944	121.561	-0.0544693	136.593	-0.0396152	133.582	-0.0266749	153.605	-0.0165802	159.836	-0.00719054	184.849	-0.00794337		71.6247	-3.74507e-07	76.6183	1.92898e-07	76.6252	-1.59334e-07	86.6488	4.62099e-07	86.5984	-3.21629e-07	86.6431	-5.10612e-07	86.6273	-9.33983e-07	101.603	-3.71347e-07	101.613	-1.28461e-06	121.561
71.816	-0.856918	76.8089	0.412724	76.8162	-0.131866	86.8409	0.398395	86.7899	-0.138975	86.8348	-0.182464	86.8195	-0.275215	101.796	-0.0466656	101.803	-0.0868136	121.749	-0.0562469	136.785	-0.0393948	133.889	-0.0275034	153.91	-0.0162207	160.413	-0.00706444	185.427	-0.00817191		71.816	-4.10527e-07	76.8089	2.54405e-07	76.8162	-1.24216e-07	86.8409	5.55011e-07	86.7899	-2.83802e-07	86.8348	-5.04793e-07	86.8195	-9.82546e-07	101.796	-3.41547e-07	101.803	-1.29835e-06	121.749
72.008	-0.845817	77.0012	0.45	77.0076	-0.131333	87.0342	0.457381	86.9823	-0.131605	87.029	-0.171765	87.0101	-0.257481	101.987	-0.043019	101.996	-0.0855188	121.937	-0.0547379	136.975	-0.0388927	134.197	-0.0272234	154.217	-0.0160297	160.989	-0.00722262	186	-0.00782676		72.008	-4.05209e-07	77.0012	2.77382e-07	77.0076	-1.23715e-07	87.0342	6.37186e-07	86.9823	-2.68751e-07	87.029	-4.75194e-07	87.0101	-9.19233e-07	101.987	-3.14858e-07	101.996	-1.27899e-06	121.937
72.2009	-0.850215	77.194	0.497856	77.2003	-0.113438	87.225	0.530773	87.1731	-0.111067	87.2207	-0.15617	87.2019	-0.25349	102.179	-0.0423474	102.188	-0.087612	122.125	-0.0556917	137.167	-0.0397854	134.504	-0.0277163	154.524	-0.0172127	161.562	-0.00767061	186.577	-0.00729786		72.2009	-4.07316e-07	77.194	3.06881e-07	77.2003	-1.06858e-07	87.225	7.39429e-07	87.1731	-2.26811e-07	87.2207	-4.32049e-07	87.2019	-9.04985e-07	102.179	-3.09942e-07	102.188	-1.3103e-06	122.125
72.393	-0.755758	77.3859	0.619614	77.3917	-0.0658259	87.4163	0.578667	87.3642	-0.0897921	87.414	-0.15015	87.3962	-0.252169	102.371	-0.0332858	102.38	-0.0864111	122.313	-0.0551006	137.359	-0.0383375	134.812	-0.0277681	154.83	-0.0173061	162.138	-0.00760534	187.15	-0.00833608		72.393	-3.62064e-07	77.3859	3.81933e-07	77.3917	-6.20075e-08	87.4163	8.06152e-07	87.3642	-1.83365e-07	87.414	-4.15393e-07	87.3962	-9.0027e-07	102.371	-2.4362e-07	102.38	-1.29234e-06	122.313
72.5838	-0.739422	77.5782	0.620427	77.5831	-0.0208765	87.6084	0.658757	87.5575	-0.0810462	87.6057	-0.1516	87.5881	-0.254221	102.562	-0.0279666	102.571	-0.0876522	122.501	-0.0541649	137.552	-0.0381059	135.118	-0.0277662	155.137	-0.0174377	162.717	-0.00772923	187.724	-0.00858514		72.5838	-3.54238e-07	77.5782	3.82434e-07	77.5831	-1.96655e-08	87.6084	9.17726e-07	87.5575	-1.65505e-07	87.6057	-4.19407e-07	87.5881	-9.07594e-07	102.562	-2.04689e-07	102.571	-1.3109e-06	122.501
72.7771	-0.685595	77.7701	0.739743	77.7753	-0.0171482	87.8001	0.723722	87.7486	-0.0591326	87.7973	-0.132922	87.7791	-0.250146	102.754	-0.0149705	102.764	-0.0846399	122.691	-0.0535604	137.742	-0.0374252	135.425	-0.0275092	155.444	-0.0183192	163.291	-0.00808984	188.301	-0.00771949		72.7771	-3.28451e-07	77.7701	4.55981e-07	77.7753	-1.61535e-08	87.8001	1.00823e-06	87.7486	-1.20755e-07	87.7973	-3.67734e-07	87.7791	-8.93045e-07	102.754	-1.0957e-07	102.764	-1.26585e-06	122.691
72.9683	-0.622764	77.9612	0.774739	77.9688	0.0423937	87.9926	0.798193	87.9402	-0.0511237	87.9899	-0.127446	87.9709	-0.247195	102.945	-0.0143262	102.956	-0.0881621	122.879	-0.0533768	137.933	-0.0368616	135.731	-0.0285218	155.754	-0.017449	163.869	-0.00784096	188.875	-0.00734076		72.9683	-2.9835e-07	77.9612	4.77553e-07	77.9688	3.99345e-08	87.9926	1.11198e-06	87.9402	-1.044e-07	87.9899	-3.52583e-07	87.9709	-8.8251e-07	102.945	-1.04854e-07	102.956	-1.31852e-06	122.879
73.1591	-0.576687	78.1547	0.841153	78.1602	0.0241791	88.1838	0.893263	88.1322	-0.033583	88.1811	-0.121643	88.1619	-0.246436	103.137	-8.26475e-05	103.147	-0.085559	123.067	-0.05245	138.128	-0.035634	136.037	-0.0280999	156.06	-0.0177093	164.442	-0.00796485	189.45	-0.0064294		73.1591	-2.76276e-07	78.1547	5.18491e-07	78.1602	2.27765e-08	88.1838	1.24442e-06	88.1322	-6.85801e-08	88.1811	-3.36529e-07	88.1619	-8.79801e-07	103.137	-6.049e-10	103.147	-1.27959e-06	123.067
73.3525	-0.479506	78.347	0.934099	78.3511	0.0486782	88.3768	0.969752	88.3238	-0.0131433	88.3724	-0.096364	88.3596	-0.243204	103.328	0.00675814	103.34	-0.0860957	123.255	-0.0533723	138.32	-0.0357205	136.345	-0.0286349	156.367	-0.0181834	165.018	-0.00774804	190.024	-0.00727267		73.3525	-2.29719e-07	78.347	5.75783e-07	78.3511	4.58545e-08	88.3768	1.35098e-06	88.3238	-2.68401e-08	88.3724	-2.66594e-07	88.3596	-8.68263e-07	103.328	4.94631e-08	103.34	-1.28762e-06	123.255
73.5441	-0.486628	78.5389	1.00963	78.5438	0.1324	88.5688	1.09586	88.5158	0.0225771	88.5657	-0.0887115	88.5493	-0.239887	103.52	0.0141062	103.532	-0.0861024	123.445	-0.0524231	138.511	-0.0349923	136.651	-0.0292755	156.675	-0.0180164	165.599	-0.00736309	190.601	-0.00760382		73.5441	-2.33131e-07	78.5389	6.22339e-07	78.5438	1.2472e-07	88.5688	1.52667e-06	88.5158	4.61049e-08	88.5657	-2.45423e-07	88.5493	-8.56423e-07	103.52	1.03244e-07	103.532	-1.28772e-06	123.445
73.7362	-0.371216	78.7304	1.10404	78.7352	0.127819	88.7609	1.19994	88.7065	0.049109	88.7574	-0.0784477	88.7374	-0.229854	103.711	0.0277192	103.723	-0.08782	123.633	-0.051147	138.702	-0.0339963	136.958	-0.0297128	156.981	-0.0177843	166.172	-0.00793277	191.176	-0.00693686		73.7362	-1.7784e-07	78.7304	6.80534e-07	78.7352	1.20405e-07	88.7609	1.67165e-06	88.7065	1.00286e-07	88.7574	-2.17028e-07	88.7374	-8.20603e-07	103.711	2.02878e-07	103.723	-1.31341e-06	123.633
73.9287	-0.315296	78.9227	1.1768	78.9262	0.17884	88.9522	1.32209	88.8977	0.0816851	88.9486	-0.0540391	88.9263	-0.221338	103.902	0.0379326	103.915	-0.086297	123.821	-0.0488142	138.892	-0.0337034	137.265	-0.0298068	157.289	-0.0173669	166.749	-0.00774804	191.75	-0.00622978		73.9287	-1.5105e-07	78.9227	7.25385e-07	78.9262	1.68466e-07	88.9522	1.84182e-06	88.8977	1.6681e-07	88.9486	-1.49501e-07	88.9263	-7.90201e-07	103.902	2.7763e-07	103.915	-1.29063e-06	123.821
74.1203	-0.223769	79.1163	1.18298	79.1175	0.188107	89.1438	1.49559	89.0893	0.105908	89.1474	-0.029667	89.1177	-0.234941	104.094	0.048653	104.106	-0.0852236	124.01	-0.047265	139.083	-0.0336253	137.574	-0.029032	157.595	-0.0183249	167.329	-0.00769826	192.328	-0.00760662		74.1203	-1.07202e-07	79.1163	7.29197e-07	79.1175	1.77196e-07	89.1438	2.08354e-06	89.0893	2.16275e-07	89.1474	-8.20747e-08	89.1177	-8.38764e-07	104.094	3.56093e-07	104.106	-1.27458e-06	124.01
74.3124	-0.140204	79.307	1.26747	79.3094	0.269378	89.3351	1.62926	89.2858	0.131113	89.3395	-0.0112429	89.3066	-0.220439	104.292	0.0601273	104.298	-0.0839892	124.198	-0.0455859	139.276	-0.0311283	137.88	-0.0283684	157.902	-0.0184735	167.904	-0.00795378	192.904	-0.00686409		74.3124	-6.7168e-08	79.307	7.81272e-07	79.3094	2.53751e-07	89.3351	2.26976e-06	89.2858	2.67748e-07	89.3395	-3.11037e-08	89.3066	-7.8699e-07	104.292	4.40074e-07	104.298	-1.25611e-06	124.198
74.5044	0.0089172	79.4989	1.37897	79.5012	0.300693	89.5276	1.79722	89.4778	0.173614	89.5337	-0.0018495	89.4955	-0.224233	104.483	0.0803756	104.489	-0.0857335	124.387	-0.0460202	139.467	-0.0315635	138.187	-0.0296284	158.208	-0.018864	168.482	-0.00808541	193.477	-0.00602272		74.5044	4.272e-09	79.4989	8.50003e-07	79.5012	2.83251e-07	89.5276	2.50374e-06	89.4778	3.54539e-07	89.5337	-5.1167e-09	89.4955	-8.00536e-07	104.483	5.88272e-07	104.489	-1.2822e-06	124.387
74.6969	0.18757	79.6929	1.54435	79.6921	0.352566	89.7201	1.9896	89.6686	0.223632	89.7258	0.0281806	89.6844	-0.218387	104.676	0.0890671	104.68	-0.0838684	124.576	-0.0439605	139.658	-0.0291335	138.495	-0.0300235	158.516	-0.018298	169.058	-0.00805223	194.057	-0.00678296		74.6969	8.986e-08	79.6929	9.51945e-07	79.6921	3.32114e-07	89.7201	2.77174e-06	89.6686	4.56681e-07	89.7258	7.79623e-08	89.6844	-7.79666e-07	104.676	6.51885e-07	104.68	-1.25431e-06	124.576
74.8881	0.291243	79.8848	1.63241	79.8844	0.421695	89.9118	2.19277	89.8601	0.249624	89.9183	0.0501952	89.8729	-0.214116	104.867	0.114319	104.873	-0.0848814	124.764	-0.0415695	139.851	-0.0268737	138.801	-0.0299506	158.825	-0.0182386	169.633	-0.00810089	194.635	-0.00650405		74.8881	1.39527e-07	79.8848	1.00623e-06	79.8844	3.97234e-07	89.9118	3.05479e-06	89.8601	5.09759e-07	89.9183	1.38866e-07	89.8729	-7.64414e-07	104.867	8.36705e-07	104.873	-1.26946e-06	124.764
75.0802	0.30025	80.0775	1.72031	80.0758	0.467284	90.1034	2.42281	90.0521	0.288833	90.11	0.0677489	90.061	-0.196578	105.059	0.137926	105.064	-0.0808896	124.953	-0.0401412	140.042	-0.0251523	139.107	-0.0309729	159.13	-0.0188669	170.208	-0.00863516	195.211	-0.00767473		75.0802	1.43842e-07	80.0775	1.06041e-06	80.0758	4.40177e-07	90.1034	3.37527e-06	90.0521	5.89828e-07	90.11	1.87429e-07	90.061	-7.01804e-07	105.059	1.00948e-06	105.064	-1.20976e-06	124.953
75.2719	0.468011	80.2703	1.93648	80.2672	0.506907	90.296	2.6633	90.2441	0.337131	90.3037	0.102675	90.2503	-0.187304	105.252	0.162904	105.256	-0.0824193	125.141	-0.0386457	140.234	-0.0238411	139.417	-0.0309844	159.437	-0.0191669	170.784	-0.00801019	195.785	-0.00793591		75.2719	2.24212e-07	80.2703	1.19366e-06	80.2672	4.77503e-07	90.296	3.71029e-06	90.2441	6.88458e-07	90.3037	2.84053e-07	90.2503	-6.68694e-07	105.252	1.1923e-06	105.256	-1.23263e-06	125.141
75.4635	0.704889	80.4617	1.97213	80.4598	0.562722	90.4881	2.93648	90.4361	0.396239	90.4963	0.126866	90.44	-0.186236	105.445	0.190472	105.448	-0.0814197	125.33	-0.0352786	140.425	-0.0211265	139.722	-0.0319107	159.743	-0.0187989	171.366	-0.00809757	196.362	-0.00817192		75.4635	3.37694e-07	80.4617	1.21563e-06	80.4598	5.30079e-07	90.4881	4.09087e-06	90.4361	8.09163e-07	90.4963	3.50978e-07	90.44	-6.64881e-07	105.445	1.39407e-06	105.448	-1.21769e-06	125.33
75.656	0.792431	80.6528	2.12416	80.6512	0.635791	90.6797	3.24848	90.6273	0.447437	90.6896	0.157658	90.6281	-0.179153	105.636	0.212297	105.639	-0.0797827	125.518	-0.032807	140.616	-0.019048	140.029	-0.0324267	160.05	-0.0176414	171.939	-0.0094139	196.941	-0.00740421		75.656	3.79633e-07	80.6528	1.30935e-06	80.6512	5.9891e-07	90.6797	4.52552e-06	90.6273	9.13714e-07	90.6896	4.36164e-07	90.6281	-6.39596e-07	105.636	1.55381e-06	105.639	-1.1932e-06	125.518
75.8476	0.978832	80.846	2.21174	80.8468	0.695759	90.8718	3.56322	90.8272	0.521972	90.8813	0.185584	90.8166	-0.17713	105.827	0.253767	105.831	-0.0790514	125.706	-0.0319921	140.807	-0.0143722	140.338	-0.031485	160.357	-0.0166778	172.516	-0.00820155	197.514	-0.00770644		75.8476	4.68933e-07	80.846	1.36333e-06	80.8468	6.55399e-07	90.8718	4.96399e-06	90.8272	1.06592e-06	90.8813	5.13423e-07	90.8166	-6.32372e-07	105.827	1.85733e-06	105.831	-1.18227e-06	125.706
76.0401	1.17738	81.0374	2.45053	81.0382	0.814204	91.0647	3.97887	91.0183	0.577936	91.0725	0.225225	91.0055	-0.154955	106.019	0.291357	106.023	-0.0769515	125.895	-0.0283877	141	-0.0118835	140.645	-0.0324727	160.664	-0.0165731	173.091	-0.00862743	198.092	-0.00870922		76.0401	5.64053e-07	81.0374	1.51052e-06	81.0382	7.66974e-07	91.0647	5.54303e-06	91.0183	1.18021e-06	91.0725	6.23091e-07	91.0055	-5.53206e-07	106.019	2.13245e-06	106.023	-1.15086e-06	125.895
76.2322	1.3087	81.2293	2.54169	81.23	0.87577	91.2643	4.43117	91.2095	0.655272	91.2659	0.256452	91.1944	-0.158215	106.216	0.330455	106.216	-0.0772132	126.084	-0.0257056	141.19	-0.00699007	140.954	-0.0315176	160.971	-0.0165108	173.667	-0.00918493	198.672	-0.00805065		76.2322	6.26964e-07	81.2293	1.56671e-06	81.23	8.24969e-07	91.2643	6.17315e-06	91.2095	1.33814e-06	91.2659	7.0948e-07	91.1944	-5.64845e-07	106.216	2.41861e-06	106.216	-1.15477e-06	126.084
76.4238	1.48484	81.4221	2.73832	81.423	0.947348	91.4623	4.89082	91.4027	0.730349	91.4576	0.28601	91.3829	-0.149672	106.408	0.385085	106.406	-0.07512	126.272	-0.0220876	141.383	-0.00326834	141.26	-0.0303035	161.28	-0.0174801	174.244	-0.00842611	199.247	-0.00778573		76.4238	7.11348e-07	81.4221	1.68791e-06	81.423	8.92394e-07	91.4623	6.8135e-06	91.4027	1.49145e-06	91.4576	7.91255e-07	91.3829	-5.34343e-07	106.408	2.81845e-06	106.406	-1.12347e-06	126.272
76.6163	1.61783	81.6144	2.89475	81.6144	1.06878	91.6535	5.42905	91.596	0.80626	91.6501	0.344946	91.5718	-0.140537	106.6	0.440497	106.598	-0.0737916	126.46	-0.0183982	141.575	0.00222219	141.568	-0.0290358	161.586	-0.0181707	174.817	-0.0090168	199.828	-0.00915509		76.6163	7.75062e-07	81.6144	1.78434e-06	81.6144	1.00678e-06	91.6535	7.56331e-06	91.596	1.64647e-06	91.6501	9.54302e-07	91.5718	-5.01733e-07	106.6	3.22401e-06	106.598	-1.1036e-06	126.46
76.8084	1.86874	81.8059	3.13159	81.8067	1.11064	91.8456	6.08187	91.7871	0.903004	91.8426	0.399747	91.7611	-0.137334	106.793	0.462966	106.791	-0.0739593	126.648	-0.0137012	141.769	0.00849668	141.875	-0.0291202	161.894	-0.0178381	175.393	-0.00918604	200.404	-0.00753573		76.8084	8.95266e-07	81.8059	1.93033e-06	81.8067	1.04621e-06	91.8456	8.47276e-06	91.7871	1.84403e-06	91.8426	1.10591e-06	91.7611	-4.90295e-07	106.793	3.38847e-06	106.791	-1.10611e-06	126.648
77.0021	2.16049	81.9982	3.3458	81.9985	1.2228	92.0411	6.8546	91.9787	0.999257	92.0401	0.449289	91.9492	-0.124012	106.984	0.563823	106.983	-0.071061	126.836	-0.00691775	141.961	0.0143778	142.181	-0.0273749	162.201	-0.018765	175.969	-0.00873473	200.98	-0.00847694		77.0021	1.03504e-06	81.9982	2.06237e-06	81.9985	1.15186e-06	92.0411	9.54927e-06	91.9787	2.04059e-06	92.0401	1.24297e-06	91.9492	-4.42736e-07	106.984	4.12664e-06	106.983	-1.06276e-06	126.836
77.1938	2.29579	82.1901	3.62252	82.192	1.30311	92.2344	7.67566	92.1699	1.13192	92.2326	0.505686	92.1377	-0.121174	107.175	0.657784	107.176	-0.0705042	127.024	-0.000756665	142.153	0.0221617	142.493	-0.0275763	162.507	-0.019089	176.551	-0.00870154	201.558	-0.00833422		77.1938	1.09985e-06	82.1901	2.23294e-06	82.192	1.22752e-06	92.2344	1.06931e-05	92.1699	2.3115e-06	92.2326	1.39899e-06	92.1377	-4.32602e-07	107.175	4.81435e-06	107.176	-1.05444e-06	127.024
77.3858	2.41308	82.382	3.88752	82.3842	1.43966	92.4257	8.66633	92.3589	1.2405	92.426	0.567595	92.3266	-0.107992	107.369	0.753363	107.367	-0.0685788	127.213	0.00496116	142.345	0.031957	142.799	-0.0284183	162.813	-0.0195447	177.127	-0.00900684	202.137	-0.00846668		77.3858	1.15604e-06	82.382	2.39629e-06	82.3842	1.35615e-06	92.4257	1.20732e-05	92.3589	2.53324e-06	92.426	1.57027e-06	92.3266	-3.85544e-07	107.369	5.51389e-06	107.367	-1.02564e-06	127.213
77.5796	2.85227	82.5731	4.14504	82.576	1.55203	92.6173	9.79457	92.5472	1.37646	92.6181	0.636831	92.5151	-0.0805904	107.561	0.873591	107.559	-0.0686391	127.402	0.0118745	142.537	0.0425391	143.105	-0.0270949	163.12	-0.0190041	177.706	-0.0091606	202.716	-0.00827825		77.5796	1.36645e-06	82.5731	2.55502e-06	82.576	1.462e-06	92.6173	1.3645e-05	92.5472	2.81087e-06	92.6181	1.76181e-06	92.5151	-2.87716e-07	107.561	6.39385e-06	107.559	-1.02654e-06	127.402
77.7716	3.04454	82.765	4.41557	82.7674	1.66899	92.8098	11.1166	92.7358	1.52263	92.8106	0.702585	92.7036	-0.0731147	107.754	1.00041	107.751	-0.0639429	127.591	0.0204221	142.727	0.0550267	143.414	-0.0270106	163.428	-0.0194258	178.286	-0.00959641	203.289	-0.00706186		77.7716	1.45856e-06	82.765	2.72178e-06	82.7674	1.57217e-06	92.8098	1.54867e-05	92.7358	3.10938e-06	92.8106	1.94372e-06	92.7036	-2.61027e-07	107.754	7.32206e-06	107.751	-9.56308e-07	127.591
77.9637	3.34257	82.9565	4.72957	82.9609	1.82333	93.0015	12.7458	92.9245	1.69489	93.0022	0.792167	92.8925	-0.0558021	107.946	1.16559	107.942	-0.0642112	127.779	0.0314593	142.919	0.071529	143.721	-0.0262281	163.735	-0.0192235	178.867	-0.0098077	203.865	-0.00766072		77.9637	1.60134e-06	82.9565	2.91533e-06	82.9609	1.71756e-06	93.0015	1.77564e-05	92.9245	3.46116e-06	93.0022	2.19155e-06	92.8925	-1.99219e-07	107.946	8.53102e-06	107.942	-9.60321e-07	127.779
78.1574	3.6894	83.1488	5.03527	83.1539	1.95498	93.1949	14.6697	93.1136	1.87035	93.1947	0.873589	93.0818	-0.0510524	108.137	1.36136	108.137	-0.0640703	127.967	0.0427606	143.115	0.0905338	144.028	-0.0267363	164.043	-0.0190735	179.443	-0.0100687	204.441	-0.00780252		78.1574	1.7675e-06	83.1488	3.10376e-06	83.1539	1.84158e-06	93.1949	2.04367e-05	93.1136	3.81946e-06	93.1947	2.41681e-06	93.0818	-1.82262e-07	108.137	9.96383e-06	108.137	-9.58214e-07	127.967
78.3491	4.05844	83.3407	5.36994	83.3453	2.09451	93.3936	17.0828	93.3026	2.06929	93.3948	0.990517	93.2707	-0.0206994	108.34	1.61323	108.329	-0.0619302	128.155	0.0580693	143.308	0.11338	144.335	-0.0283492	164.351	-0.0193961	180.02	-0.00926789	205.018	-0.00732399		78.3491	1.94429e-06	83.3407	3.31006e-06	83.3453	1.97302e-06	93.3936	2.37983e-05	93.3026	4.22572e-06	93.3948	2.74029e-06	93.2707	-7.38991e-08	108.34	1.18073e-05	108.329	-9.26207e-07	128.155
78.5445	4.48109	83.5326	5.72707	83.538	2.26473	93.592	20.1084	93.4904	2.3155	93.5869	1.0921	93.4587	-0.0131394	108.531	1.9204	108.522	-0.0606823	128.344	0.0716273	143.509	0.141935	144.644	-0.0279791	164.657	-0.0191244	180.601	-0.00999021	205.594	-0.00706186		78.5445	2.14677e-06	83.5326	3.53019e-06	83.538	2.13335e-06	93.592	2.80134e-05	93.4904	4.72851e-06	93.5869	3.02134e-06	93.4587	-4.69092e-08	108.531	1.40555e-05	108.522	-9.07544e-07	128.344
78.7366	4.9427	83.7245	6.15208	83.7302	2.42524	93.8063	24.0516	93.6795	2.58937	93.7819	1.22426	93.6481	0.00273994	108.726	2.27702	108.714	-0.0564087	128.532	0.091324	143.701	0.17302	144.952	-0.0275399	164.965	-0.0193055	181.178	-0.00994707	206.17	-0.00541358		78.7366	2.36792e-06	83.7245	3.79217e-06	83.7302	2.28456e-06	93.8063	3.35067e-05	93.6795	5.28778e-06	93.7819	3.38696e-06	93.6481	9.78185e-09	108.726	1.66656e-05	108.714	-8.4363e-07	128.532
78.9282	5.36346	83.9181	6.61453	83.922	2.66831	93.9975	28.6364	93.8669	2.87926	93.9736	1.36488	93.8374	0.0270504	108.918	2.7279	108.907	-0.0547181	128.721	0.111724	143.892	0.211412	145.26	-0.0256412	165.272	-0.0193098	181.752	-0.0101893	206.746	-0.00551619		78.9282	2.56949e-06	83.9181	4.07723e-06	83.922	2.51353e-06	93.9975	3.98939e-05	93.8669	5.87977e-06	93.9736	3.77597e-06	93.8374	9.65728e-08	108.918	1.99656e-05	108.907	-8.18345e-07	128.721
79.1211	5.90528	84.11	7.13623	84.1138	2.82105	94.1934	34.3217	94.0556	3.20826	94.1657	1.52145	94.0259	0.047342	109.111	3.29464	109.1	-0.0517393	128.91	0.136381	144.087	0.259811	145.568	-0.026462	165.58	-0.0187409	182.328	-0.0104979	207.324	-0.00539679		79.1211	2.82907e-06	84.11	4.39881e-06	84.1138	2.65741e-06	94.1934	4.78142e-05	94.0556	6.55162e-06	94.1657	4.20912e-06	94.0259	1.69016e-07	109.111	2.41136e-05	109.1	-7.73796e-07	128.91
79.3132	6.42972	84.3019	7.63726	84.3056	3.06806	94.3855	41.4593	94.2442	3.57298	94.3599	1.68132	94.2156	0.0800276	109.307	4.02507	109.291	-0.0474389	129.101	0.166202	144.28	0.310824	145.875	-0.0283684	165.889	-0.0197131	182.905	-0.0105411	207.897	-0.00521862		79.3132	3.08031e-06	84.3019	4.70764e-06	84.3056	2.89009e-06	94.3855	5.77578e-05	94.2442	7.29642e-06	94.3599	4.65141e-06	94.2156	2.85707e-07	109.307	2.94596e-05	109.291	-7.0948e-07	129.101
79.5052	6.89217	84.495	8.26427	84.4991	3.3335	94.5772	50.1833	94.4325	3.9973	94.5536	1.87608	94.4045	0.105659	109.499	4.93398	109.484	-0.0435946	129.288	0.202228	144.472	0.370623	146.184	-0.0258426	166.197	-0.0196239	183.482	-0.0108984	208.479	-0.00425036		79.5052	3.30186e-06	84.495	5.09414e-06	84.4991	3.14013e-06	94.5772	6.99112e-05	94.4325	8.16292e-06	94.5536	5.19021e-06	94.4045	3.77214e-07	109.499	3.61119e-05	109.484	-6.51986e-07	129.288
79.6981	7.63736	84.6873	8.92043	84.6909	3.6049	94.7692	60.7801	94.6211	4.50328	94.7461	2.09532	94.593	0.126513	109.691	6.03844	109.678	-0.0395357	129.478	0.247447	144.663	0.43584	146.491	-0.0258196	166.504	-0.0192093	184.059	-0.00947916	209.054	-0.00383432		79.6981	3.65886e-06	84.6873	5.4986e-06	84.6909	3.39579e-06	94.7692	8.46739e-05	94.6211	9.19618e-06	94.7461	5.79675e-06	94.593	4.51664e-07	109.691	4.41956e-05	109.678	-5.91282e-07	129.478
79.8898	8.28327	84.8797	9.64918	84.8823	3.89547	94.9613	73.5556	94.8093	5.09873	94.9374	2.35191	94.7819	0.167546	109.884	7.38421	109.87	-0.0337526	129.666	0.298764	144.853	0.505757	146.8	-0.0249354	166.811	-0.0188131	184.635	-0.0101517	209.632	-0.00318322		79.8898	3.9683e-06	84.8797	5.9478e-06	84.8823	3.6695e-06	94.9613	0.000102472	94.8093	1.04122e-05	94.9374	6.50663e-06	94.7819	5.98155e-07	109.884	5.40453e-05	109.87	-5.04792e-07	129.666
80.0827	9.0515	85.0716	10.3854	85.0758	4.19595	95.1547	88.289	94.9968	5.76612	95.1366	2.67053	94.9704	0.19891	110.075	8.94757	110.061	-0.0307067	129.855	0.362748	145.041	0.573566	147.107	-0.0241759	167.119	-0.0181282	185.212	-0.00958979	210.208	-0.00193418		80.0827	4.33634e-06	85.0716	6.40163e-06	85.0758	3.95255e-06	95.1547	0.000122997	94.9968	1.1775e-05	95.1366	7.38809e-06	94.9704	7.10131e-07	110.075	6.54876e-05	110.061	-4.59239e-07	129.855
80.2773	9.88968	85.2652	11.2883	85.268	4.57333	95.3468	104.306	95.1867	6.56021	95.3291	3.01605	95.1597	0.237639	110.266	10.6794	110.252	-0.0236422	130.043	0.44454	145.23	0.643506	147.413	-0.0231652	167.426	-0.0182174	185.792	-0.00979	210.787	-0.00218419		80.2773	4.73789e-06	85.2652	6.95819e-06	85.268	4.30804e-06	95.3468	0.000145311	95.1867	1.33967e-05	95.3291	8.34399e-06	95.1597	8.48394e-07	110.266	7.81627e-05	110.252	-3.53585e-07	130.043
80.4706	10.7494	85.4575	12.243	85.4603	4.95668	95.5393	120.43	95.3745	7.52697	95.5379	3.43038	95.3478	0.276086	110.458	12.4318	110.445	-0.0183421	130.231	0.541013	145.418	0.70937	147.72	-0.0203056	167.736	-0.0175905	186.373	-0.0100942	211.367	-0.00119634		80.4706	5.14977e-06	85.4575	7.54667e-06	85.4603	4.66916e-06	95.5393	0.000167773	95.3745	1.53709e-05	95.5379	9.49023e-06	95.3478	9.85655e-07	110.458	9.09887e-05	110.445	-2.74319e-07	130.231
80.6626	11.7202	85.649	13.2495	85.6533	5.35984	95.7414	134.578	95.5623	8.62457	95.7292	3.89359	95.5375	0.322992	110.659	14.0629	110.638	-0.0128006	130.42	0.658136	145.607	0.771973	148.027	-0.0185872	168.047	-0.0171914	186.948	-0.0110543	211.943	2.37762e-05		80.6626	5.61483e-06	85.649	8.16704e-06	85.6533	5.04893e-06	95.7414	0.000187483	95.5623	1.76123e-05	95.7292	1.07717e-05	95.5375	1.15312e-06	110.659	0.000102927	110.638	-1.91441e-07	130.42
80.856	12.8767	85.843	14.5289	85.8468	5.83735	95.9343	142.904	95.7501	9.98277	95.9267	4.46598	95.7256	0.368241	110.852	15.1476	110.83	-0.0056287	130.608	0.798722	145.795	0.827988	148.333	-0.0153383	168.354	-0.0167981	187.524	-0.0109094	212.521	-5.36463e-05		80.856	6.1689e-06	85.843	8.95569e-06	85.8468	5.49874e-06	95.9343	0.000199082	95.7501	2.03859e-05	95.9267	1.23553e-05	95.7256	1.31466e-06	110.852	0.000110866	110.83	-8.4181e-08	130.608
81.0476	14.1522	86.0349	15.852	86.039	6.3319	96.131	145.056	95.9388	11.622	96.1205	5.10273	95.9141	0.424366	111.044	15.6305	111.023	0.000328839	130.796	0.961279	145.983	0.880851	148.645	-0.012379	168.661	-0.0164401	188.103	-0.0112424	213.102	0.00242578		81.0476	6.77995e-06	86.0349	9.77123e-06	86.039	5.9646e-06	96.131	0.00020208	95.9388	2.37334e-05	96.1205	1.41169e-05	95.9141	1.51503e-06	111.044	0.0001144	111.023	4.918e-09	130.796
81.2405	15.3249	86.2276	17.3044	86.2325	6.94958	96.3244	142.673	96.1274	13.6168	96.3134	5.86998	96.1043	0.491368	111.236	15.6216	111.215	0.00802398	130.985	1.15062	146.171	0.929521	148.952	-0.00902848	168.969	-0.0149019	188.68	-0.0112866	213.681	0.00434831		81.2405	7.34174e-06	86.2276	1.06665e-05	86.2325	6.54645e-06	96.3244	0.000198761	96.1274	2.7807e-05	96.3134	1.62395e-05	96.1043	1.75423e-06	111.236	0.000114335	111.215	1.20004e-07	130.985
81.4322	16.7344	86.4195	19.0697	86.4252	7.57813	96.5169	137.935	96.3152	16.0778	96.5051	6.7921	96.2923	0.551652	111.427	15.3572	111.406	0.0174367	131.174	1.35284	146.36	0.972879	149.259	-0.00357975	169.276	-0.0138293	189.256	-0.00953006	214.257	0.00717753		81.4322	8.017e-06	86.4195	1.17547e-05	86.4252	7.13854e-06	96.5169	0.000192159	96.3152	3.28326e-05	96.5051	1.87905e-05	96.2923	1.96945e-06	111.427	0.0001124	111.406	2.60778e-07	131.174
81.6246	18.3781	86.611	21.0172	86.617	8.2511	96.7094	131.671	96.5047	19.1805	96.6989	7.93356	96.4812	0.624022	111.619	15.0218	111.6	0.0258162	131.362	1.56502	146.548	1.00954	149.567	0.00214322	169.583	-0.0112468	189.833	-0.00922034	214.838	0.00774001		81.6246	8.80445e-06	86.611	1.29551e-05	86.617	7.77247e-06	96.7094	0.000183433	96.5047	3.91687e-05	96.6989	2.19484e-05	96.4812	2.22782e-06	111.619	0.000109945	111.6	3.86099e-07	131.362
81.8163	20.253	86.8029	23.3438	86.8075	9.02791	96.9019	124.243	96.6929	22.9727	96.891	9.31447	96.6697	0.700972	111.814	14.6865	111.793	0.0347726	131.551	1.77121	146.738	1.03823	149.874	0.0131596	169.89	-0.0101615	190.411	-0.00940506	215.418	0.00987056		81.8163	9.70267e-06	86.8029	1.43892e-05	86.8075	8.50422e-06	96.9019	0.000173086	96.6929	4.69126e-05	96.891	2.57687e-05	96.6697	2.50254e-06	111.814	0.000107491	111.793	5.20048e-07	131.551
82.0083	22.2686	86.9952	25.874	86.9998	9.89643	97.0948	116.038	96.8808	27.693	97.0835	11.0422	96.859	0.794758	112.005	14.3734	111.984	0.0492573	131.739	1.95903	146.926	1.06113	150.182	0.0193351	170.198	-0.00731724	190.987	-0.00892942	215.994	0.0124162		82.0083	1.06683e-05	86.9952	1.59489e-05	86.9998	9.32236e-06	97.0948	0.000161654	96.8808	5.65521e-05	97.0835	3.05487e-05	96.859	2.83737e-06	112.005	0.0001052	111.984	7.36675e-07	131.739
82.2021	24.5672	87.1871	28.899	87.1933	10.9096	97.2877	107.507	97.0703	33.5893	97.2764	13.212	97.0484	0.903382	112.197	14.0574	112.181	0.0634735	131.927	2.12526	147.115	1.07518	150.489	0.0338689	170.505	-0.00436121	191.566	-0.00740846	216.569	0.0172818		82.2021	1.17695e-05	87.1871	1.78135e-05	87.1933	1.02768e-05	97.2877	0.00014977	97.0703	6.8593e-05	97.2764	3.65513e-05	97.0484	3.22517e-06	112.197	0.000102887	112.181	9.49288e-07	131.927
82.3954	27.3509	87.379	32.4163	87.3851	12.1241	97.4798	98.7616	97.2589	40.6229	97.4685	15.9372	97.2364	1.01021	112.388	13.7145	112.373	0.0774147	132.115	2.26235	147.304	1.08375	150.796	0.0509227	170.813	-0.00223722	192.146	-0.00634987	217.152	0.021999		82.3954	1.31031e-05	87.379	1.99816e-05	87.3851	1.14208e-05	97.4798	0.000137587	97.2589	8.29563e-05	97.4685	4.40908e-05	97.2364	3.60655e-06	112.388	0.000100377	112.373	1.15779e-06	132.115
82.5904	30.4462	87.5705	36.6137	87.5773	13.505	97.6719	89.9248	97.4471	48.9346	97.6627	19.2996	97.4258	1.14044	112.579	13.3345	112.568	0.0932008	132.304	2.37605	147.492	1.08634	151.104	0.0734751	171.122	0.00178152	192.721	-0.0047006	217.733	0.0232378		82.5904	1.4586e-05	87.5705	2.25689e-05	87.5773	1.27216e-05	97.6719	0.000125276	97.4471	9.99298e-05	97.6627	5.33928e-05	97.4258	4.0715e-06	112.579	9.75956e-05	112.568	1.39388e-06	132.304
82.782	33.7702	87.7632	41.5881	87.7691	15.0563	97.8699	80.635	97.6354	58.2861	97.8552	23.5723	97.6142	1.28043	112.772	12.9171	112.76	0.114321	132.492	2.46408	147.68	1.08546	151.411	0.102934	171.429	0.00638326	193.295	-0.00293075	218.31	0.0270642		82.782	1.61784e-05	87.7632	2.56351e-05	87.7691	1.4183e-05	97.8699	0.000112334	97.6354	0.000119026	97.8552	6.52133e-05	97.6142	4.57128e-06	112.772	9.45405e-05	112.76	1.70974e-06	132.492
82.975	37.7081	87.956	47.5305	87.9605	16.7905	98.0636	71.6748	97.824	68.2302	98.0519	28.6118	97.8027	1.44294	112.964	12.4857	112.951	0.133226	132.68	2.51832	147.868	1.08275	151.721	0.141025	171.737	0.0136708	193.874	0.00122506	218.889	0.0309363		82.975	1.8065e-05	87.956	2.9298e-05	87.9605	1.58165e-05	98.0636	9.98514e-05	97.824	0.000139334	98.0519	7.91554e-05	97.8027	5.15143e-06	112.964	9.13833e-05	112.951	1.99249e-06	132.68
83.1679	42.2381	88.1475	54.6992	88.1561	18.8553	98.2561	62.9775	98.0123	77.6376	98.2507	34.7374	97.9929	1.62899	113.156	12.0534	113.143	0.157513	132.869	2.54548	148.056	1.07709	152.03	0.185372	172.047	0.0202974	194.457	0.00397717	219.47	0.0359372		83.1679	2.02352e-05	88.1475	3.37168e-05	88.1561	1.77616e-05	98.2561	8.77351e-05	98.0123	0.000158544	98.2507	9.61019e-05	97.9929	5.81566e-06	113.156	8.82193e-05	113.143	2.35571e-06	132.869
83.3612	47.393	88.3393	63.6913	88.3516	21.381	98.4486	54.8401	98.2001	85.1274	98.4444	41.5803	98.1818	1.84711	113.349	11.6224	113.335	0.184221	133.058	2.54797	148.244	1.07041	152.337	0.237819	172.356	0.0291443	195.031	0.00839403	220.049	0.0397794		83.3612	2.27048e-05	88.3393	3.92596e-05	88.3516	2.01407e-05	98.4486	7.63987e-05	98.2001	0.000173839	98.4444	0.000115033	98.1818	6.59437e-06	113.349	8.50646e-05	113.335	2.75515e-06	133.058
83.5532	53.8074	88.535	74.2419	88.5451	24.2697	98.6424	47.4274	98.3883	89.2323	98.6361	48.781	98.3703	2.09224	113.543	11.1877	113.528	0.218309	133.246	2.5362	148.432	1.06293	152.645	0.295933	172.664	0.0391515	195.608	0.0141726	220.626	0.0436795		83.5532	2.57777e-05	88.535	4.57631e-05	88.5451	2.28619e-05	98.6424	6.6072e-05	98.3883	0.000182222	98.6361	0.000134954	98.3703	7.4695e-06	113.543	8.18835e-05	113.528	3.26496e-06	133.246
83.7453	61.116	88.7278	87.2933	88.7365	27.6085	98.8358	40.8971	98.5761	89.7678	98.8278	55.6954	98.5592	2.38132	113.735	10.7374	113.722	0.252531	133.435	2.51279	148.621	1.05196	152.954	0.351486	172.972	0.0514625	196.191	0.0206336	221.206	0.0468959		83.7453	2.92791e-05	88.7278	5.3808e-05	88.7365	2.6007e-05	98.8358	5.69745e-05	98.5761	0.000183316	98.8278	0.000154083	98.5592	8.50156e-06	113.735	7.85875e-05	113.722	3.77677e-06	133.435
83.9365	69.7485	88.9197	103.474	88.9283	31.732	99.0274	35.2168	98.7648	88.154	99.0215	61.227	98.7477	2.71706	113.928	10.262	113.914	0.294402	133.622	2.48681	148.81	1.03943	153.262	0.407947	173.283	0.0659158	196.767	0.028484	221.786	0.0503631		83.9365	3.34147e-05	88.9197	6.3782e-05	88.9283	2.98913e-05	99.0274	4.90612e-05	98.7648	0.00018002	99.0215	0.000169386	98.7477	9.70018e-06	113.928	7.51077e-05	113.914	4.40298e-06	133.622
84.1286	79.8066	89.1137	123.853	89.1205	36.6434	99.2216	30.3639	98.9543	85.4882	99.2141	64.1309	98.9366	3.11716	114.12	9.74602	114.106	0.34543	133.81	2.45894	148.997	1.02761	153.571	0.459216	173.59	0.080171	197.346	0.0377734	222.368	0.0522091		84.1286	3.82333e-05	89.1137	7.63438e-05	89.1205	3.45178e-05	99.2216	4.23005e-05	98.9543	0.000174576	99.2141	0.00017742	98.9366	1.11286e-05	114.12	7.13315e-05	114.106	5.16614e-06	133.81
84.3219	92.0147	89.3055	149.027	89.314	42.9765	99.4158	26.3058	99.1421	82.2277	99.4078	64.3833	99.1251	3.58311	114.314	9.18508	114.301	0.404569	133.999	2.42805	149.185	1.01259	153.88	0.505285	173.896	0.0977714	197.921	0.048023	222.948	0.0552333		84.3219	4.40818e-05	89.3055	9.18612e-05	89.314	4.04836e-05	99.4158	3.66471e-05	99.1421	0.000167918	99.4078	0.000178118	99.1251	1.27921e-05	114.314	6.72259e-05	114.301	6.0506e-06	133.999
84.5152	107.008	89.4979	179.31	89.5075	50.7536	99.6087	22.911	99.3303	78.5111	99.602	63.1242	99.314	4.12912	114.507	8.60073	114.495	0.474993	134.188	2.39541	149.373	1.0004	154.188	0.546127	174.206	0.11684	198.496	0.0576609	223.524	0.058002		84.5152	5.12648e-05	89.4979	0.000110528	89.5075	4.78095e-05	99.6087	3.19178e-05	99.3303	0.000160328	99.602	0.000174635	99.314	1.47414e-05	114.507	6.29491e-05	114.495	7.10384e-06	134.188
84.7102	126.107	89.6915	216.188	89.6997	60.1538	99.8008	20.1346	99.519	74.4343	99.7949	61.2493	99.5024	4.81834	114.701	7.97983	114.687	0.562357	134.375	2.35671	149.562	0.984992	154.497	0.582016	174.515	0.136408	199.071	0.0682645	224.102	0.0602472		84.7102	6.04145e-05	89.6915	0.00013326	89.6997	5.66644e-05	99.8008	2.80499e-05	99.519	0.000152003	99.7949	0.000169448	99.5024	1.7202e-05	114.701	5.84046e-05	114.687	8.41042e-06	134.375
84.9027	148.572	89.8833	258.969	89.8928	72.1226	99.9937	17.8775	99.7081	70.0255	99.9866	59.0277	99.6914	5.63087	114.897	7.35815	114.888	0.663515	134.564	2.31711	149.75	0.971871	154.806	0.608128	174.821	0.155517	199.649	0.0778969	224.679	0.0618992		84.9027	7.1177e-05	89.8833	0.00015963	89.8928	6.79389e-05	99.9937	2.49054e-05	99.7081	0.000143	99.9866	0.000163302	99.6914	2.01028e-05	114.897	5.38546e-05	114.888	9.9233e-06	134.564
85.096	176.419	90.0748	304.506	90.0855	86.921	100.185	16.0374	99.903	65.3817	100.18	56.5488	99.8811	6.65557	115.09	6.74743	115.08	0.782739	134.753	2.27439	149.939	0.957777	155.115	0.625644	175.127	0.175428	200.228	0.0867207	225.255	0.0624095		85.096	8.45176e-05	90.0748	0.000187699	90.0855	8.18789e-05	100.185	2.23421e-05	99.903	0.000133517	100.18	0.000156444	99.8811	2.37611e-05	115.09	4.93847e-05	115.08	1.17064e-05	134.753
85.2893	208.708	90.2667	347.656	90.2777	105.087	100.378	14.531	100.091	60.8111	100.372	53.7632	100.07	7.90336	115.282	6.14525	115.271	0.930805	134.942	2.23471	150.127	0.942329	155.422	0.633809	175.436	0.192089	200.804	0.0955124	225.832	0.0621446		85.2893	9.99867e-05	90.2667	0.000214297	90.2777	9.89914e-05	100.378	2.02434e-05	100.091	0.000124183	100.372	0.000148737	100.07	2.82158e-05	115.282	4.49773e-05	115.271	1.39208e-05	134.942
85.4827	248.601	90.4607	383.249	90.4699	126.726	100.572	13.2436	100.279	56.0849	100.565	50.7411	100.258	9.43832	115.474	5.56351	115.465	1.11203	135.13	2.19451	150.315	0.929378	155.731	0.637635	175.744	0.206729	201.382	0.102671	226.41	0.062277		85.4827	0.000119098	90.4607	0.000236237	90.4699	0.000119374	100.572	1.84499e-05	100.279	0.000114531	100.565	0.000140377	100.258	3.36958e-05	115.474	4.07195e-05	115.465	1.66312e-05	135.13
85.6752	295.003	90.6526	403.871	90.6613	151.784	100.765	12.1722	100.468	51.203	100.757	47.636	100.447	11.3701	115.668	5.01172	115.657	1.33497	135.317	2.15104	150.505	0.914341	156.038	0.637391	176.05	0.219955	201.964	0.108891	226.986	0.0621633		85.6752	0.000141328	90.6526	0.000248948	90.6613	0.000142979	100.765	1.69573e-05	100.468	0.000104562	100.757	0.000131786	100.447	4.05923e-05	115.668	3.6681e-05	115.657	1.99654e-05	135.317
85.8693	350.637	90.8441	406.953	90.8535	179.275	100.957	11.2362	100.656	46.2959	100.95	44.4434	100.636	13.7707	115.863	4.4987	115.848	1.6117	135.506	2.11203	150.693	0.900944	156.345	0.634315	176.358	0.231198	202.541	0.112296	227.562	0.0620195		85.8693	0.000167981	90.8441	0.000250848	90.8535	0.000168875	100.957	1.56534e-05	100.656	9.45412e-05	100.95	0.000122954	100.636	4.91628e-05	115.863	3.29262e-05	115.848	2.4104e-05	135.506
86.0635	414.032	91.036	393.756	91.0462	207.029	101.15	10.4405	100.845	41.3634	101.145	41.124	100.825	16.711	116.055	4.02724	116.04	1.94272	135.695	2.0734	150.881	0.888166	156.653	0.629584	176.666	0.240043	203.121	0.117056	228.141	0.0617798		86.0635	0.000198352	91.036	0.000242713	91.0462	0.000195019	101.15	1.45448e-05	100.845	8.44685e-05	101.145	0.000113771	100.825	5.96601e-05	116.055	2.94755e-05	116.04	2.90547e-05	135.695
86.2572	478.183	91.2283	368.543	91.2392	232.211	101.345	9.70504	101.034	36.636	101.338	37.7406	101.013	20.3032	116.248	3.58427	116.235	2.35072	135.883	2.03412	151.07	0.874032	156.964	0.620928	176.973	0.247786	203.696	0.11991	228.725	0.0610372		86.2572	0.000229085	91.2283	0.000227172	91.2392	0.000218741	101.345	1.35203e-05	101.034	7.48146e-05	101.338	0.00010441	101.013	7.24845e-05	116.248	2.62334e-05	116.235	3.51566e-05	135.883
86.4488	538.041	91.4198	336.671	91.434	250.16	101.537	9.05482	101.222	32.1683	101.531	34.2675	101.203	24.5208	116.44	3.19463	116.427	2.83204	136.071	1.99648	151.258	0.863054	157.272	0.610029	177.283	0.255395	204.274	0.120922	229.301	0.0597901		86.4488	0.000257761	91.4198	0.000207526	91.434	0.000235649	101.537	1.26144e-05	101.222	6.56911e-05	101.531	9.4802e-05	101.203	8.75419e-05	116.44	2.33816e-05	116.427	4.2355e-05	136.071
86.6413	588.757	91.613	300.869	91.6262	257.328	101.728	8.46971	101.411	28.0817	101.724	30.7739	101.391	29.2585	116.633	2.83676	116.627	3.39419	136.26	1.9606	151.446	0.849635	157.582	0.597843	177.59	0.25967	204.852	0.120081	229.89	0.0587305		86.6413	0.000282058	91.613	0.000185457	91.6262	0.000242401	101.728	1.17993e-05	101.411	5.73459e-05	101.724	8.51369e-05	101.391	0.000104456	116.633	2.07624e-05	116.627	5.07623e-05	136.26
86.8338	618.561	91.8053	263.495	91.8184	253.947	101.921	7.94934	101.6	24.4118	101.92	27.3415	101.58	34.2469	116.824	2.54407	116.819	3.99678	136.448	1.92531	151.635	0.837161	157.891	0.583896	177.9	0.263839	205.429	0.119764	230.466	0.0575653		86.8338	0.000296337	91.8053	0.00016242	91.8184	0.000239216	101.921	1.10744e-05	101.6	4.98516e-05	101.92	7.56409e-05	101.58	0.000122265	116.824	1.86202e-05	116.819	5.97744e-05	136.448
87.0263	621.903	91.9976	226.956	92.0119	242.051	102.115	7.49113	101.789	21.1776	102.113	24.0805	101.769	38.9438	117.023	2.28762	117.012	4.61423	136.637	1.88887	151.823	0.825524	158.198	0.571959	178.207	0.26678	206.01	0.11853	231.043	0.0549227		87.0263	0.000297937	91.9976	0.000139897	92.0119	0.00022801	102.115	1.0436e-05	101.789	4.32471e-05	102.113	6.66192e-05	101.769	0.000139033	117.023	1.67432e-05	117.012	6.90088e-05	136.637
87.2184	598.17	92.1908	193.079	92.2037	225.392	102.317	7.05957	101.977	18.385	102.305	21.0805	101.957	42.5202	117.217	2.06515	117.206	5.18429	136.825	1.85505	152.01	0.812738	158.506	0.559926	178.516	0.26894	206.592	0.116566	231.621	0.0536727		87.2184	0.000286568	92.1908	0.000119015	92.2037	0.000212317	102.317	9.83482e-06	101.977	3.75441e-05	102.305	5.83199e-05	101.957	0.000151802	117.217	1.51149e-05	117.206	7.75345e-05	136.825
87.4121	551.521	92.3843	162.589	92.396	205.698	102.511	6.66906	102.165	16.019	102.498	18.3414	102.146	44.3177	117.408	1.88884	117.399	5.64411	137.013	1.81916	152.199	0.799389	158.815	0.546756	178.824	0.2689	207.17	0.114361	232.198	0.050934		87.4121	0.000264219	92.3843	0.00010022	92.396	0.000193766	102.511	9.2908e-06	102.165	3.27125e-05	102.498	5.07419e-05	102.146	0.000158219	117.408	1.38245e-05	117.399	8.44115e-05	137.013
87.6046	487.428	92.5763	136.49	92.5878	184.261	102.704	6.34856	102.354	14.0266	102.691	15.9167	102.334	44.3801	117.603	1.73313	117.591	5.9534	137.202	1.781	152.388	0.785224	159.125	0.536167	179.133	0.269373	207.746	0.111689	232.779	0.0494004		87.6046	0.000233514	92.5763	8.41334e-05	92.5878	0.000173572	102.704	8.8443e-06	102.354	2.86439e-05	102.691	4.40339e-05	102.334	0.000158442	117.603	1.26848e-05	117.591	8.90371e-05	137.202
87.7979	420.316	92.7686	113.962	92.7817	161.869	102.896	6.03433	102.542	12.3816	102.883	13.8204	102.523	43.572	117.796	1.60117	117.784	6.11399	137.39	1.73844	152.576	0.77007	159.432	0.524524	179.442	0.267845	208.323	0.108203	233.358	0.0470777		87.7979	0.000201362	92.7686	7.02469e-05	92.7817	0.000152479	102.896	8.40653e-06	102.542	2.52845e-05	102.883	3.82344e-05	102.523	0.000155557	117.796	1.1719e-05	117.784	9.14388e-05	137.39
87.9895	354.721	92.9613	95.2155	92.9747	140.515	103.091	5.73147	102.731	11.0299	103.076	12.0192	102.711	42.4509	117.987	1.48755	117.977	6.14396	137.578	1.69206	152.764	0.75405	159.739	0.514255	179.751	0.265511	208.903	0.105901	233.937	0.0447373		87.9895	0.000169937	92.9613	5.86913e-05	92.9747	0.000132364	103.091	7.98462e-06	102.731	2.25243e-05	103.076	3.32515e-05	102.711	0.000151554	117.987	1.08874e-05	117.977	9.1887e-05	137.578
88.185	297.06	93.1528	80.1758	93.1666	120.733	103.284	5.46772	102.919	9.93585	103.269	10.5067	102.9	41.1936	118.18	1.38887	118.172	6.08668	137.767	1.63992	152.953	0.735107	160.047	0.502871	180.059	0.264506	209.479	0.103273	234.518	0.0423026		88.185	0.000142314	93.1528	4.94207e-05	93.1666	0.00011373	103.284	7.61719e-06	102.919	2.02901e-05	103.269	2.90671e-05	102.9	0.000147065	118.18	1.01652e-05	118.172	9.10304e-05	137.767
88.3779	248.097	93.3455	68.2024	93.3605	102.579	103.477	5.23199	103.108	9.02329	103.461	9.21484	103.089	39.8368	118.372	1.29932	118.364	5.98763	137.954	1.58741	153.141	0.717991	160.354	0.491083	180.368	0.263449	210.058	0.0994724	235.099	0.0399883		88.3779	0.000118857	93.3455	4.20403e-05	93.3605	9.66286e-05	103.477	7.28879e-06	103.108	1.84265e-05	103.461	2.54931e-05	103.089	0.000142221	118.372	9.5098e-06	118.364	8.9549e-05	137.954
88.5699	208.018	93.5391	58.3307	93.5523	87.0008	103.67	4.99569	103.297	8.24664	103.654	8.1763	103.278	38.3566	118.564	1.23208	118.557	5.88241	138.143	1.52582	153.329	0.69628	160.663	0.481151	180.677	0.257448	210.639	0.0962314	235.675	0.0390984		88.5699	9.96561e-05	93.5391	3.59554e-05	93.5523	8.1954e-05	103.67	6.95958e-06	103.297	1.68405e-05	103.654	2.262e-05	103.278	0.000136937	118.564	9.01765e-06	118.557	8.79753e-05	138.143
88.7628	174.741	93.7348	50.3013	93.7445	73.144	103.865	4.79712	103.485	7.61011	103.846	7.34043	103.466	36.7222	118.756	1.14534	118.75	5.77983	138.331	1.46516	153.518	0.675397	160.974	0.465693	180.985	0.254584	211.219	0.0917913	236.252	0.0369669		88.7628	8.37138e-05	93.7348	3.1006e-05	93.7445	6.89011e-05	103.865	6.68296e-06	103.485	1.55407e-05	103.846	2.03075e-05	103.466	0.000131102	118.756	8.38282e-06	118.75	8.64412e-05	138.331
88.9553	148.282	93.9271	43.8213	93.9384	61.5504	104.057	4.59841	103.674	7.0407	104.04	6.64818	103.655	34.969	118.95	1.08035	118.942	5.68249	138.52	1.39976	153.707	0.653402	161.28	0.451805	181.293	0.250169	211.799	0.0887848	236.829	0.0349259		88.9553	7.10382e-05	93.9271	2.70117e-05	93.9384	5.798e-05	104.057	6.40613e-06	103.674	1.43779e-05	104.04	1.83924e-05	103.655	0.000124843	118.95	7.90712e-06	118.942	8.49854e-05	138.52
89.1482	126.722	94.1194	38.6321	94.1302	52.0001	104.25	4.39199	103.861	6.53491	104.232	6.06659	103.844	33.1681	119.148	1.02521	119.133	5.58105	138.708	1.3338	153.895	0.632374	161.587	0.435087	181.6	0.246687	212.385	0.0841367	237.414	0.034328		89.1482	6.07092e-05	94.1194	2.3813e-05	94.1302	4.89837e-05	104.25	6.11856e-06	103.861	1.3345e-05	104.232	1.67834e-05	103.844	0.000118414	119.148	7.50357e-06	119.133	8.34683e-05	138.708
89.3411	109.713	94.3122	34.3329	94.3224	44.4239	104.444	4.22547	104.05	6.09654	104.426	5.5719	104.032	31.3392	119.34	0.974667	119.329	5.472	138.897	1.26728	154.083	0.609614	161.899	0.419247	181.908	0.242366	212.971	0.0799068	237.989	0.0321574		89.3411	5.25605e-05	94.3122	2.11629e-05	94.3224	4.18469e-05	104.444	5.88659e-06	104.05	1.24498e-05	104.426	1.54148e-05	104.032	0.000111884	119.34	7.13362e-06	119.329	8.18374e-05	138.897
89.5357	95.7482	94.5045	30.8598	94.5143	38.3878	104.638	4.03339	104.238	5.69354	104.62	5.14078	104.221	29.4565	119.532	0.924684	119.521	5.35407	139.085	1.2037	154.271	0.584954	162.205	0.401207	182.216	0.238491	213.549	0.0761149	238.57	0.0307479		89.5357	4.58705e-05	94.5045	1.90222e-05	94.5143	3.6161e-05	104.638	5.61899e-06	104.238	1.16268e-05	104.62	1.42221e-05	104.221	0.000105163	119.532	6.7678e-06	119.521	8.00737e-05	139.085
89.7282	84.868	94.6972	28.0557	94.7082	33.3205	104.83	3.91527	104.426	5.36307	104.813	4.77465	104.41	27.5089	119.725	0.880829	119.713	5.22919	139.273	1.14173	154.46	0.564147	162.513	0.38147	182.524	0.235245	214.128	0.0718141	239.148	0.02965		89.7282	4.0658e-05	94.6972	1.72937e-05	94.7082	3.13877e-05	104.83	5.45444e-06	104.426	1.0952e-05	104.813	1.32092e-05	104.41	9.82096e-05	119.725	6.44682e-06	119.713	7.8206e-05	139.273
89.9211	75.6897	94.89	25.5637	94.9008	29.3016	105.023	3.74991	104.615	5.03692	105.005	4.46329	104.599	25.4458	119.918	0.839634	119.905	5.09924	139.462	1.07937	154.648	0.543106	162.82	0.362568	182.835	0.231983	214.71	0.0678298	239.728	0.0276565		89.9211	3.6261e-05	94.89	1.57576e-05	94.9008	2.76019e-05	105.023	5.22406e-06	104.615	1.02859e-05	105.005	1.23478e-05	104.599	9.0844e-05	119.918	6.14531e-06	119.905	7.62625e-05	139.462
90.1144	67.679	95.084	23.501	95.093	25.9819	105.216	3.62804	104.803	4.77597	105.2	4.15806	104.787	23.3269	120.111	0.802921	120.098	4.96805	139.651	1.02332	154.836	0.521526	163.131	0.344434	183.142	0.227575	215.292	0.0630612	240.31	0.0268142		90.1144	3.24233e-05	95.084	1.44861e-05	95.093	2.44748e-05	105.216	5.0543e-06	104.803	9.75305e-06	105.2	1.15034e-05	104.787	8.32794e-05	120.111	5.87661e-06	120.098	7.43005e-05	139.651
90.3086	61.112	95.2767	21.584	95.2865	23.2023	105.408	3.5159	104.991	4.50303	105.394	3.91009	104.977	21.1903	120.303	0.766688	120.291	4.83715	139.838	0.965788	155.024	0.499952	163.44	0.324523	183.452	0.222663	215.868	0.0596299	240.888	0.0259746		90.3086	2.92772e-05	95.2767	1.33045e-05	95.2865	2.18564e-05	105.408	4.89807e-06	104.991	9.19568e-06	105.394	1.08174e-05	104.977	7.56516e-05	120.303	5.61142e-06	120.291	7.23428e-05	139.838
90.5006	55.6312	95.4703	19.9037	95.4792	21.0471	105.602	3.37006	105.181	4.24803	105.586	3.68552	105.165	19.0667	120.495	0.73779	120.483	4.70659	140.026	0.911914	155.213	0.480556	163.746	0.308681	183.759	0.219645	216.445	0.0570348	241.463	0.0240213		90.5006	2.66515e-05	95.4703	1.22687e-05	95.4792	1.98262e-05	105.602	4.69489e-06	105.181	8.67493e-06	105.586	1.01961e-05	105.165	6.80701e-05	120.495	5.39991e-06	120.483	7.03901e-05	140.026
90.6931	50.6786	95.6626	18.5054	95.6722	19.1823	105.794	3.27736	105.37	4.05832	105.778	3.47535	105.354	17.0111	120.687	0.713168	120.676	4.57906	140.215	0.860525	155.401	0.462029	164.055	0.292431	184.068	0.214975	217.023	0.0532529	242.041	0.02279		90.6931	2.42788e-05	95.6626	1.14068e-05	95.6722	1.80696e-05	105.794	4.56576e-06	105.37	8.28754e-06	105.778	9.61464e-06	105.354	6.07315e-05	120.687	5.21971e-06	120.676	6.84829e-05	140.215
90.8868	46.5892	95.8545	17.2463	95.8657	17.5619	105.988	3.18301	105.56	3.85516	105.973	3.27656	105.544	15.063	120.879	0.680253	120.868	4.45314	140.404	0.806706	155.589	0.442588	164.363	0.274972	184.376	0.21015	217.602	0.0494898	242.621	0.0216818		90.8868	2.23197e-05	95.8545	1.06307e-05	95.8657	1.65432e-05	105.988	4.43432e-06	105.56	7.87265e-06	105.973	9.0647e-06	105.544	5.37766e-05	120.879	4.9788e-06	120.868	6.65997e-05	140.404
91.0798	42.9054	96.0468	16.1046	96.0584	16.1227	106.182	3.0703	105.748	3.64678	106.171	3.11579	105.734	13.29	121.072	0.654878	121.06	4.32581	140.592	0.758191	155.777	0.424119	164.67	0.258263	184.685	0.205887	218.18	0.0464833	243.199	0.0210475		91.0798	2.05549e-05	96.0468	9.92696e-06	96.0584	1.51874e-05	106.182	4.27729e-06	105.748	7.44712e-06	106.171	8.61991e-06	105.734	4.74468e-05	121.072	4.79307e-06	121.06	6.46954e-05	140.592
91.2726	39.8652	96.2421	15.0553	96.2527	14.8939	106.374	2.97228	105.938	3.47304	106.364	2.95345	105.921	11.6805	121.264	0.634547	121.254	4.19485	140.78	0.708168	155.965	0.406523	164.98	0.241016	184.995	0.201668	218.76	0.043625	243.779	0.0197509		91.2726	1.90984e-05	96.2421	9.28019e-06	96.2527	1.403e-05	106.374	4.14073e-06	105.938	7.09233e-06	106.364	8.17081e-06	105.921	4.17006e-05	121.264	4.64428e-06	121.254	6.27368e-05	140.78
91.4655	36.8467	96.4344	14.0769	96.4453	13.7963	106.569	2.89341	106.126	3.3393	106.556	2.81019	106.111	10.2158	121.462	0.613353	121.447	4.05797	140.969	0.662381	156.155	0.387533	165.289	0.22508	185.304	0.196063	219.337	0.0412755	244.365	0.0193927		91.4655	1.76523e-05	96.4344	8.67706e-06	96.4453	1.2996e-05	106.569	4.03086e-06	106.126	6.81922e-06	106.556	7.77448e-06	106.111	3.64715e-05	121.462	4.48916e-06	121.447	6.06896e-05	140.969
91.6593	34.3179	96.6279	13.1795	96.6375	12.8875	106.768	2.77702	106.315	3.1917	106.75	2.66697	106.3	8.94601	121.655	0.587169	121.639	3.90527	141.157	0.616638	156.343	0.371265	165.599	0.21183	185.613	0.189482	219.92	0.0385444	244.944	0.0178032		91.6593	1.64408e-05	96.6279	8.12391e-06	96.6375	1.21399e-05	106.768	3.86872e-06	106.315	6.5178e-06	106.75	7.37825e-06	106.3	3.19382e-05	121.655	4.29751e-06	121.639	5.84059e-05	141.157
91.853	32.1567	96.8219	12.4685	96.8319	12.0032	106.963	2.68613	106.504	3.06003	106.943	2.53949	106.489	7.83388	121.847	0.567017	121.832	3.7441	141.344	0.574738	156.531	0.353284	165.907	0.197163	185.921	0.183275	220.501	0.0363797	245.52	0.017584		91.853	1.54054e-05	96.8219	7.68564e-06	96.8319	1.13069e-05	106.963	3.74209e-06	106.504	6.2489e-06	106.943	7.02556e-06	106.489	2.79677e-05	121.847	4.15002e-06	121.832	5.59955e-05	141.344
92.0472	30.1249	97.0143	11.7453	97.0253	11.1983	107.162	2.58558	106.693	2.92776	107.137	2.42441	106.678	6.9044	122.039	0.550251	122.025	3.56681	141.533	0.535384	156.719	0.336957	166.216	0.181995	186.23	0.178026	221.078	0.0343886	246.101	0.0165448		92.0472	1.44321e-05	97.0143	7.23984e-06	97.0253	1.05487e-05	107.162	3.60203e-06	106.693	5.9788e-06	107.137	6.7072e-06	106.678	2.46494e-05	122.039	4.02731e-06	122.025	5.33439e-05	141.533
92.2405	28.3504	97.2078	11.1358	97.2197	10.4325	107.355	2.53005	106.881	2.80812	107.332	2.32391	106.867	6.12368	122.232	0.528371	122.217	3.3805	141.722	0.499832	156.908	0.320243	166.527	0.170098	186.541	0.171057	221.657	0.0321365	246.68	0.0159982		92.2405	1.35819e-05	97.2078	6.86418e-06	97.2197	9.82736e-06	107.355	3.52467e-06	106.881	5.73448e-06	107.332	6.42916e-06	106.867	2.18622e-05	122.232	3.86717e-06	122.217	5.05576e-05	141.722
92.4334	26.642	97.401	10.488	97.4123	9.79354	107.55	2.49548	107.07	2.69889	107.525	2.22512	107.056	5.49397	122.424	0.517555	122.41	3.18698	141.91	0.468481	157.096	0.30559	166.834	0.159375	186.848	0.165494	222.235	0.0305182	247.257	0.0144702		92.4334	1.27635e-05	97.401	6.46484e-06	97.4123	9.22544e-06	107.55	3.4765e-06	107.07	5.51143e-06	107.525	6.15585e-06	107.056	1.9614e-05	122.424	3.788e-06	122.41	4.76634e-05	141.91
92.6263	25.1591	97.5941	9.93063	97.605	9.24435	107.745	2.3958	107.258	2.58859	107.718	2.12411	107.245	4.96479	122.615	0.499884	122.603	2.99225	142.098	0.437877	157.285	0.289635	167.144	0.146426	187.156	0.158879	222.813	0.0288235	247.837	0.0138387		92.6263	1.20531e-05	97.5941	6.12129e-06	97.605	8.70811e-06	107.745	3.33764e-06	107.258	5.28617e-06	107.718	5.87641e-06	107.245	1.77248e-05	122.615	3.65867e-06	122.603	4.4751e-05	142.098
92.8188	23.7988	97.7886	9.3767	97.7993	8.73447	107.937	2.34013	107.447	2.49808	107.912	2.04802	107.434	4.52632	122.809	0.487011	122.799	2.79612	142.288	0.411974	157.472	0.274352	167.452	0.137649	187.463	0.153052	223.396	0.0275636	248.415	0.0136484		92.8188	1.14014e-05	97.7886	5.77984e-06	97.7993	8.2278e-06	107.937	3.26008e-06	107.447	5.10135e-06	107.912	5.6659e-06	107.434	1.61594e-05	122.809	3.56445e-06	122.799	4.18179e-05	142.288
93.0113	22.5038	97.9809	9.00589	97.9919	8.25046	108.13	2.25802	107.635	2.39205	108.105	1.94738	107.622	4.14258	123.002	0.473618	122.99	2.60754	142.477	0.386005	157.66	0.260553	167.762	0.128417	187.772	0.148182	223.976	0.0254398	248.992	0.0140411		93.0113	1.0781e-05	97.9809	5.55128e-06	97.9919	7.77187e-06	108.13	3.1457e-06	107.635	4.88483e-06	108.105	5.38747e-06	107.622	1.47895e-05	123.002	3.46643e-06	122.99	3.89975e-05	142.477
93.2046	21.2704	98.1736	8.5817	98.1846	7.8375	108.323	2.19803	107.824	2.31083	108.298	1.88623	107.81	3.83506	123.195	0.461129	123.183	2.41889	142.664	0.367472	157.848	0.248119	168.073	0.120782	188.082	0.142259	224.557	0.0245516	249.571	0.0151176		93.2046	1.01901e-05	98.1736	5.2898e-06	98.1846	7.38286e-06	108.323	3.06212e-06	107.824	4.71897e-06	108.298	5.2183e-06	107.81	1.36916e-05	123.195	3.37502e-06	123.183	3.61762e-05	142.664
93.3975	20.3259	98.3668	8.12869	98.3772	7.44509	108.516	2.14408	108.012	2.26745	108.494	1.81551	107.999	3.54761	123.389	0.444472	123.376	2.23734	142.853	0.344874	158.037	0.235801	168.389	0.11348	188.391	0.136962	225.135	0.0236125	250.151	0.0148667		93.3975	9.73759e-06	98.3668	5.01056e-06	98.3772	7.01322e-06	108.516	2.98696e-06	108.012	4.63038e-06	108.494	5.02265e-06	107.999	1.26653e-05	123.389	3.25311e-06	123.376	3.34608e-05	142.853
93.5904	19.1926	98.5599	7.71116	98.5724	7.07282	108.708	2.08834	108.2	2.16329	108.691	1.75218	108.188	3.29436	123.581	0.428926	123.568	2.06766	143.041	0.326332	158.225	0.225317	168.697	0.105926	188.699	0.129923	225.715	0.0219576	250.727	0.0134703		93.5904	9.19467e-06	98.5599	4.7532e-06	98.5724	6.66254e-06	108.708	2.9093e-06	108.2	4.41766e-06	108.691	4.84746e-06	108.188	1.17612e-05	123.581	3.13933e-06	123.568	3.09232e-05	143.041
93.7833	18.2547	98.7535	7.42077	98.7663	6.6997	108.901	2.0277	108.39	2.11307	108.884	1.68458	108.378	3.07525	123.773	0.423826	123.761	1.90167	143.229	0.312026	158.414	0.214394	169.006	0.10051	189.007	0.125624	226.297	0.0223348	251.311	0.0137306		93.7833	8.74536e-06	98.7535	4.5742e-06	98.7663	6.31107e-06	108.901	2.82482e-06	108.39	4.31512e-06	108.884	4.66043e-06	108.378	1.0979e-05	123.773	3.102e-06	123.761	2.84408e-05	143.229
93.977	17.4502	98.9454	7.08561	98.9593	6.37909	109.105	1.98751	108.58	2.03603	109.077	1.62644	108.566	2.88544	123.965	0.40632	123.954	1.74687	143.418	0.293319	158.602	0.203848	169.317	0.0945086	189.315	0.121851	226.875	0.0207873	251.891	0.0140188		93.977	8.35996e-06	98.9454	4.36761e-06	98.9593	6.00905e-06	109.105	2.76883e-06	108.58	4.15779e-06	109.077	4.49959e-06	108.566	1.03013e-05	123.965	2.97387e-06	123.954	2.61255e-05	143.418
94.1699	16.6535	99.1377	6.72653	99.1524	6.08458	109.301	1.94112	108.768	1.94955	109.271	1.56526	108.755	2.71329	124.159	0.395668	124.147	1.59618	143.607	0.280187	158.79	0.194552	169.627	0.0901857	189.626	0.115629	227.455	0.0194588	252.468	0.0116466		94.1699	7.97828e-06	99.1377	4.14626e-06	99.1524	5.73162e-06	109.301	2.70422e-06	108.768	3.9812e-06	109.271	4.33033e-06	108.755	9.68673e-06	124.159	2.89591e-06	124.147	2.3872e-05	143.607
94.3628	15.9159	99.3326	6.51117	99.3446	5.78687	109.494	1.90274	108.956	1.9268	109.464	1.51887	108.944	2.54711	124.352	0.389239	124.339	1.45901	143.795	0.267197	158.978	0.186437	169.934	0.0855195	189.938	0.110703	228.033	0.018335	253.046	0.0124517		94.3628	7.62489e-06	99.3326	4.01352e-06	99.3446	5.45118e-06	109.494	2.65074e-06	108.956	3.93474e-06	109.464	4.20199e-06	108.944	9.09344e-06	124.352	2.84885e-06	124.339	2.18205e-05	143.795
94.5562	15.2057	99.5249	6.28361	99.5385	5.52462	109.688	1.85823	109.145	1.83738	109.656	1.45885	109.132	2.40844	124.544	0.383138	124.533	1.32769	143.983	0.25633	159.167	0.176212	170.243	0.0819541	190.245	0.105014	228.616	0.0189013	253.631	0.0107204		94.5562	7.28465e-06	99.5249	3.87325e-06	99.5385	5.20415e-06	109.688	2.58873e-06	109.145	3.75213e-06	109.656	4.03594e-06	109.132	8.59838e-06	124.544	2.8042e-06	124.533	1.98565e-05	143.983
94.7486	14.4433	99.7197	5.91785	99.7324	5.33045	109.881	1.84015	109.334	1.76712	109.85	1.41895	109.322	2.28756	124.738	0.372637	124.721	1.2087	144.173	0.245535	159.355	0.170353	170.553	0.0788913	190.553	0.0994891	229.197	0.0178925	254.208	0.0110431		94.7486	6.91942e-06	99.7197	3.64779e-06	99.7324	5.02124e-06	109.881	2.56354e-06	109.334	3.60865e-06	109.85	3.92557e-06	109.322	8.16684e-06	124.738	2.72735e-06	124.721	1.80768e-05	144.173
94.9415	13.9911	99.9125	5.65871	99.9247	5.09398	110.076	1.76733	109.522	1.73499	110.043	1.38261	109.511	2.15764	124.931	0.365083	124.909	1.10459	144.361	0.234717	159.543	0.164022	170.862	0.0751801	190.864	0.0945605	229.774	0.0175762	254.788	0.010461		94.9415	6.70279e-06	99.9125	3.48806e-06	99.9247	4.79849e-06	110.076	2.4621e-06	109.522	3.54303e-06	110.043	3.82503e-06	109.511	7.70298e-06	124.931	2.67206e-06	124.909	1.65199e-05	144.361
95.1344	13.3404	100.107	5.49072	100.117	4.85784	110.268	1.73939	109.71	1.69003	110.236	1.33434	109.7	2.06565	125.124	0.354267	125.098	1.01348	144.549	0.226067	159.731	0.157553	171.173	0.0718507	191.175	0.0892654	230.355	0.0163837	255.364	0.0113062		95.1344	6.39104e-06	100.107	3.38451e-06	100.117	4.57605e-06	110.268	2.42317e-06	109.71	3.45122e-06	110.236	3.69148e-06	109.7	7.37458e-06	125.124	2.5929e-06	125.098	1.51572e-05	144.549
95.3282	12.8038	100.3	5.27667	100.309	4.68251	110.461	1.69337	109.898	1.63741	110.435	1.29267	109.888	1.95882	125.316	0.346426	125.287	0.930173	144.737	0.216301	159.92	0.150698	171.481	0.0698312	191.483	0.085217	230.936	0.0165508	255.948	0.010683		95.3282	6.13398e-06	100.3	3.25257e-06	100.309	4.41089e-06	110.461	2.35906e-06	109.898	3.34376e-06	110.435	3.57619e-06	109.888	6.9932e-06	125.316	2.5355e-06	125.287	1.39114e-05	144.737
95.5215	12.3506	100.493	5.06197	100.503	4.53787	110.655	1.67262	110.086	1.59618	110.627	1.25796	110.077	1.857	125.508	0.331771	125.476	0.858261	144.925	0.208971	160.109	0.145495	171.789	0.0679056	191.794	0.0815902	231.514	0.0159811	256.527	0.0116047		95.5215	5.91685e-06	100.493	3.12022e-06	100.503	4.27463e-06	110.655	2.33016e-06	110.086	3.25958e-06	110.627	3.48017e-06	110.077	6.62968e-06	125.508	2.42824e-06	125.476	1.28359e-05	144.925
95.7144	11.9704	100.686	4.9197	100.695	4.36467	110.847	1.61637	110.275	1.56002	110.817	1.22245	110.266	1.78117	125.702	0.327233	125.664	0.792909	145.113	0.200849	160.297	0.13996	172.098	0.0664519	192.102	0.0771017	232.095	0.0149767	257.104	0.0111728		95.7144	5.73473e-06	100.686	3.03253e-06	100.695	4.11149e-06	110.847	2.2518e-06	110.275	3.18573e-06	110.817	3.38194e-06	110.266	6.35898e-06	125.702	2.39503e-06	125.664	1.18585e-05	145.113
95.9077	11.3151	100.879	4.76506	100.888	4.15867	111.04	1.58728	110.464	1.50691	111.008	1.18393	110.455	1.70198	125.895	0.323066	125.853	0.736266	145.302	0.194267	160.485	0.133565	172.408	0.0649732	192.413	0.0732796	232.673	0.0142389	257.687	0.0111858		95.9077	5.42078e-06	100.879	2.93721e-06	100.888	3.91744e-06	111.04	2.21126e-06	110.464	3.07727e-06	111.008	3.27539e-06	110.455	6.07623e-06	125.895	2.36453e-06	125.853	1.10113e-05	145.302
96.1006	10.8772	101.073	4.64249	101.082	4.02681	111.233	1.54838	110.652	1.45645	111.197	1.15782	110.644	1.62814	126.088	0.314909	126.042	0.690645	145.49	0.187237	160.673	0.130959	172.719	0.0621596	192.724	0.0691944	233.252	0.0144259	258.268	0.00953383		96.1006	5.21097e-06	101.073	2.86165e-06	101.082	3.79322e-06	111.233	2.15708e-06	110.652	2.97422e-06	111.197	3.20314e-06	110.644	5.81264e-06	126.088	2.30483e-06	126.042	1.03291e-05	145.49
96.2935	10.5285	101.268	4.49469	101.275	3.88067	111.445	1.51885	110.84	1.42372	111.386	1.11579	110.833	1.55988	126.281	0.306464	126.23	0.64179	145.678	0.182796	160.862	0.12399	173.027	0.0597354	193.033	0.0662709	233.831	0.01376	258.85	0.00965417		96.2935	5.04391e-06	101.268	2.77055e-06	101.275	3.65556e-06	111.445	2.11594e-06	110.84	2.9074e-06	111.386	3.08685e-06	110.833	5.56893e-06	126.281	2.24302e-06	126.23	9.5984e-06	145.678
96.4864	10.115	101.462	4.27624	101.468	3.72548	111.639	1.4706	111.029	1.38245	111.575	1.09308	111.022	1.49246	126.474	0.304175	126.419	0.603281	145.867	0.175076	161.05	0.121156	173.336	0.0581877	193.341	0.0625904	234.412	0.0129845	259.428	0.00973439		96.4864	4.84585e-06	101.462	2.6359e-06	101.468	3.50937e-06	111.639	2.04872e-06	111.029	2.82312e-06	111.575	3.02404e-06	111.022	5.32822e-06	126.474	2.22627e-06	126.419	9.02246e-06	145.867
96.6802	9.7665	101.655	4.12958	101.662	3.62684	111.832	1.45036	111.218	1.35808	111.766	1.06001	111.212	1.42984	126.669	0.292769	126.607	0.567207	146.058	0.168714	161.239	0.117788	173.644	0.056032	193.652	0.0594334	234.994	0.0124171	260.006	0.00883422		96.6802	4.67888e-06	101.655	2.54549e-06	101.662	3.41646e-06	111.832	2.02052e-06	111.218	2.77335e-06	111.766	2.93254e-06	111.212	5.10467e-06	126.669	2.14279e-06	126.607	8.48295e-06	146.058
96.8739	9.53738	101.849	3.98015	101.855	3.52395	112.025	1.44669	111.406	1.31381	111.954	1.0332	111.4	1.38796	126.862	0.283022	126.795	0.536359	146.245	0.16575	161.427	0.112284	173.953	0.0538628	193.961	0.0573773	235.571	0.0122136	260.584	0.00912152		96.8739	4.56911e-06	101.849	2.45338e-06	101.855	3.31953e-06	112.025	2.01541e-06	111.406	2.68295e-06	111.954	2.85839e-06	111.4	4.95517e-06	126.862	2.07145e-06	126.795	8.02161e-06	146.245
97.0668	9.19893	102.041	3.90332	102.047	3.36673	112.219	1.40808	111.596	1.27446	112.143	1.0113	111.589	1.3288	127.055	0.281363	126.985	0.508698	146.435	0.160507	161.615	0.110596	174.265	0.0527639	194.27	0.0547467	236.155	0.01227	261.16	0.00873254		97.0668	4.40697e-06	102.041	2.40602e-06	102.047	3.17144e-06	112.219	1.96163e-06	111.596	2.60258e-06	112.143	2.79779e-06	111.589	4.74396e-06	127.055	2.05931e-06	126.985	7.60792e-06	146.435
97.2589	8.93544	102.234	3.7547	102.24	3.26501	112.412	1.39325	111.783	1.27377	112.332	0.980289	111.778	1.28319	127.248	0.278018	127.173	0.481064	146.622	0.156535	161.805	0.105814	174.573	0.0513121	194.58	0.0527657	236.738	0.0117987	261.74	0.00836035		97.2589	4.28074e-06	102.234	2.31442e-06	102.24	3.07561e-06	112.412	1.94096e-06	111.783	2.60117e-06	112.332	2.712e-06	111.778	4.58112e-06	127.248	2.03482e-06	127.173	7.19463e-06	146.622
97.4509	8.7122	102.428	3.55937	102.433	3.17841	112.606	1.33512	111.972	1.20557	112.521	0.94685	111.967	1.23086	127.441	0.272891	127.361	0.456657	146.811	0.152357	161.993	0.102748	174.881	0.0500769	194.891	0.0505101	237.316	0.0113751	262.316	0.0068977		97.4509	4.17379e-06	102.428	2.19401e-06	102.433	2.99404e-06	112.606	1.85999e-06	111.972	2.4619e-06	112.521	2.61949e-06	111.967	4.39429e-06	127.441	1.9973e-06	127.361	6.82961e-06	146.811
97.6434	8.43237	102.62	3.38048	102.626	3.07414	112.799	1.32591	112.162	1.17501	112.71	0.928825	112.156	1.18777	127.633	0.267736	127.549	0.433867	147	0.147114	162.181	0.100326	175.191	0.0481418	195.2	0.0486153	237.899	0.0111705	262.899	0.00791633		97.6434	4.03973e-06	102.62	2.08374e-06	102.626	2.89581e-06	112.799	1.84714e-06	112.162	2.3995e-06	112.71	2.56962e-06	112.156	4.24047e-06	127.633	1.95957e-06	127.549	6.48877e-06	147
97.8376	8.06796	102.813	3.36599	102.819	2.95548	112.993	1.31452	112.351	1.17363	112.899	0.905722	112.344	1.15079	127.827	0.258195	127.738	0.416766	147.189	0.14381	162.369	0.0983064	175.502	0.0473094	195.508	0.0467051	238.477	0.0107833	263.489	0.00745271		97.8376	3.86515e-06	102.813	2.07481e-06	102.819	2.78404e-06	112.993	1.83129e-06	112.351	2.39669e-06	112.899	2.50571e-06	112.344	4.10843e-06	127.827	1.88974e-06	127.738	6.23301e-06	147.189
98.0301	7.71609	103.006	3.2413	103.012	2.86366	113.188	1.27772	112.539	1.1303	113.088	0.880153	112.534	1.10321	128.02	0.254014	127.927	0.396585	147.377	0.138916	162.558	0.0955026	175.812	0.0467743	195.818	0.0450622	239.054	0.011187	264.066	0.00661038		98.0301	3.69658e-06	103.006	1.99795e-06	103.012	2.69755e-06	113.188	1.78002e-06	112.539	2.30819e-06	113.088	2.43497e-06	112.534	3.93856e-06	128.02	1.85914e-06	127.927	5.9312e-06	147.377
98.223	7.47335	103.2	3.13094	103.206	2.75938	113.381	1.24207	112.728	1.12735	113.277	0.857159	112.722	1.07648	128.214	0.245596	128.115	0.381604	147.566	0.13712	162.746	0.0921854	176.121	0.0438975	196.129	0.0441566	239.635	0.0104758	264.644	0.00699563		98.223	3.58029e-06	103.2	1.92993e-06	103.206	2.59932e-06	113.381	1.73035e-06	112.728	2.30217e-06	113.277	2.37135e-06	112.722	3.84314e-06	128.214	1.79753e-06	128.115	5.70714e-06	147.566
98.415	7.14852	103.393	3.03897	103.399	2.65351	113.576	1.21938	112.916	1.09585	113.466	0.846351	112.911	1.03323	128.405	0.242279	128.305	0.365275	147.754	0.131779	162.935	0.0913428	176.43	0.0429635	196.438	0.0425618	240.214	0.0100942	265.222	0.00690049		98.415	3.42467e-06	103.393	1.87324e-06	103.399	2.49958e-06	113.576	1.69875e-06	112.916	2.23785e-06	113.466	2.34145e-06	112.911	3.68872e-06	128.405	1.77325e-06	128.305	5.46292e-06	147.754
98.6079	6.9927	103.585	2.9138	103.593	2.59556	113.772	1.19857	113.107	1.05193	113.656	0.814907	113.102	0.992053	128.598	0.244047	128.493	0.348341	147.944	0.127722	163.123	0.0878917	176.738	0.0436156	196.745	0.0405397	240.793	0.00997802	265.802	0.00723257		98.6079	3.35002e-06	103.585	1.79608e-06	103.593	2.445e-06	113.772	1.66975e-06	113.107	2.14815e-06	113.656	2.25446e-06	113.102	3.54173e-06	128.598	1.78619e-06	128.493	5.20968e-06	147.944
98.8004	6.81362	103.778	2.88336	103.785	2.50162	113.967	1.182	113.296	1.03198	113.844	0.791623	113.29	0.967883	128.79	0.23611	128.681	0.337224	148.132	0.1268	163.311	0.0848563	177.046	0.0420851	197.055	0.039286	241.371	0.0102601	266.381	0.00714675		98.8004	3.26423e-06	103.778	1.77731e-06	103.785	2.3565e-06	113.967	1.64667e-06	113.296	2.10742e-06	113.844	2.19005e-06	113.29	3.45544e-06	128.79	1.7281e-06	128.681	5.04342e-06	148.132
98.9933	6.59202	103.971	2.73783	103.978	2.44186	114.161	1.16645	113.485	1.04367	114.034	0.782845	113.48	0.933174	128.983	0.232326	128.871	0.324122	148.321	0.12157	163.499	0.0852999	177.357	0.0402804	197.366	0.038911	241.954	0.00978777	266.958	0.00723257		98.9933	3.15807e-06	103.971	1.68761e-06	103.978	2.30021e-06	114.161	1.625e-06	113.485	2.1313e-06	114.034	2.16576e-06	113.48	3.33153e-06	128.983	1.7004e-06	128.871	4.84746e-06	148.321
99.1866	6.312	104.166	2.63284	104.17	2.40916	114.353	1.1205	113.673	1.00024	114.222	0.763333	113.668	0.900769	129.176	0.232162	129.059	0.310268	148.509	0.120155	163.688	0.0814414	177.666	0.0380959	197.675	0.0368988	242.533	0.00853892	267.54	0.00763461		99.1866	3.02392e-06	104.166	1.6229e-06	104.17	2.26941e-06	114.353	1.56098e-06	113.673	2.0426e-06	114.222	2.11178e-06	113.668	3.21584e-06	129.176	1.6992e-06	129.059	4.64026e-06	148.509
99.3795	6.24582	104.358	2.57506	104.364	2.30829	114.546	1.13324	113.862	0.991347	114.412	0.763805	113.858	0.888544	129.369	0.226815	129.248	0.301426	148.697	0.117007	163.876	0.0796866	177.977	0.0371485	197.985	0.0352234	243.111	0.00844822	268.122	0.00848441		99.3795	2.99221e-06	104.358	1.58728e-06	104.364	2.17439e-06	114.546	1.57874e-06	113.862	2.02444e-06	114.412	2.11309e-06	113.858	3.17219e-06	129.369	1.66007e-06	129.248	4.50802e-06	148.697
99.5724	6.07073	104.551	2.48716	104.557	2.25887	114.739	1.10501	114.05	0.956708	114.601	0.735407	114.047	0.85167	129.565	0.225197	129.436	0.288518	148.886	0.11347	164.065	0.0787324	178.289	0.037348	198.294	0.0344875	243.692	0.00847477	268.7	0.0077391		99.5724	2.90833e-06	104.551	1.5331e-06	104.557	2.12784e-06	114.739	1.53941e-06	114.05	1.9537e-06	114.601	2.03452e-06	114.047	3.04055e-06	129.565	1.64823e-06	129.436	4.31497e-06	148.886
99.7662	5.82108	104.744	2.45118	104.752	2.16524	114.934	1.0816	114.239	0.934647	114.79	0.726775	114.236	0.837899	129.759	0.222456	129.625	0.279286	149.074	0.111419	164.253	0.0761323	178.6	0.0359709	198.603	0.0336711	244.273	0.00860972	269.281	0.00798256		99.7662	2.78873e-06	104.744	1.51092e-06	104.752	2.03964e-06	114.934	1.5068e-06	114.239	1.90865e-06	114.79	2.01064e-06	114.236	2.99139e-06	129.759	1.62816e-06	129.625	4.17691e-06	149.074
99.9587	5.77919	104.937	2.3444	104.945	2.11145	115.127	1.06993	114.427	0.91686	114.979	0.715895	114.425	0.802234	129.952	0.216232	129.813	0.270551	149.262	0.108827	164.441	0.0747652	178.909	0.0375225	198.914	0.0322037	244.851	0.00885971	269.86	0.00740422		99.9587	2.76866e-06	104.937	1.4451e-06	104.945	1.98897e-06	115.127	1.49055e-06	114.427	1.87233e-06	114.979	1.98054e-06	114.425	2.86406e-06	129.952	1.58261e-06	129.813	4.04627e-06	149.262
100.153	5.6286	105.131	2.34684	105.137	2.04381	115.32	1.04595	114.615	0.886398	115.167	0.691015	114.613	0.775956	130.144	0.209583	130.002	0.260723	149.451	0.106897	164.63	0.0724106	179.217	0.0354186	199.222	0.0314523	245.428	0.00838406	270.439	0.00706654		100.153	2.69652e-06	105.131	1.4466e-06	105.137	1.92526e-06	115.32	1.45713e-06	114.615	1.81012e-06	115.167	1.91171e-06	114.613	2.77024e-06	130.144	1.53394e-06	130.002	3.89928e-06	149.451
100.346	5.30941	105.324	2.2285	105.33	1.96233	115.514	1.03011	114.804	0.895192	115.356	0.681149	114.802	0.753697	130.337	0.207403	130.191	0.253309	149.638	0.103082	164.819	0.0713309	179.53	0.0349103	199.531	0.0299367	246.008	0.00896148	271.017	0.00778295		100.346	2.5436e-06	105.324	1.37366e-06	105.33	1.8485e-06	115.514	1.43506e-06	114.804	1.82808e-06	115.356	1.88442e-06	114.802	2.69078e-06	130.337	1.51799e-06	130.191	3.78841e-06	149.638
100.539	5.24637	105.517	2.19757	105.525	1.94156	115.708	1.03335	114.993	0.860111	115.547	0.658119	114.991	0.73245	130.531	0.201207	130.38	0.243145	149.827	0.102482	165.007	0.0693947	179.84	0.0333051	199.84	0.0289306	246.591	0.00799028	271.598	0.00759451		100.539	2.5134e-06	105.517	1.35459e-06	105.525	1.82893e-06	115.708	1.43958e-06	114.993	1.75644e-06	115.547	1.82071e-06	114.991	2.61492e-06	130.531	1.47264e-06	130.38	3.6364e-06	149.827
100.732	5.07777	105.711	2.18064	105.719	1.91525	115.9	0.981059	115.181	0.841931	115.735	0.646187	115.179	0.716234	130.724	0.199027	130.568	0.239965	150.016	0.098985	165.195	0.0686609	180.147	0.0333166	200.149	0.0293948	247.168	0.00778675	272.177	0.00751242		100.732	2.43263e-06	105.711	1.34416e-06	105.719	1.80415e-06	115.9	1.36673e-06	115.181	1.71931e-06	115.735	1.78769e-06	115.179	2.55703e-06	130.724	1.45669e-06	130.568	3.58884e-06	150.016
100.927	4.87399	105.904	2.08363	105.912	1.85635	116.094	0.954266	115.37	0.854362	115.924	0.635488	115.368	0.692879	130.917	0.195449	130.757	0.232344	150.203	0.0987298	165.384	0.0674222	180.458	0.032208	200.459	0.0286858	247.748	0.00793165	272.753	0.00651525		100.927	2.335e-06	105.904	1.28436e-06	105.912	1.74866e-06	116.094	1.32941e-06	115.37	1.7447e-06	115.924	1.7581e-06	115.368	2.47365e-06	130.917	1.4305e-06	130.757	3.47486e-06	150.203
101.116	4.76047	106.098	2.0571	106.104	1.85613	116.287	0.954482	115.558	0.808128	116.113	0.619276	115.556	0.675201	131.11	0.189472	130.946	0.222415	150.391	0.0947672	165.573	0.0647384	180.767	0.0309058	200.769	0.0273981	248.327	0.00712858	273.332	0.00537255		101.116	2.28062e-06	106.098	1.268e-06	106.104	1.74846e-06	116.287	1.32971e-06	115.558	1.65028e-06	116.113	1.71324e-06	115.556	2.41054e-06	131.11	1.38675e-06	130.946	3.32636e-06	150.391
101.305	4.58706	106.29	1.93762	106.299	1.75143	116.481	0.93943	115.747	0.802428	116.302	0.6101	115.746	0.673964	131.303	0.188786	131.134	0.217349	150.58	0.0938135	165.762	0.0637312	181.075	0.0315022	201.078	0.0274859	248.906	0.00672707	273.912	0.00552367		101.305	2.19754e-06	106.29	1.19436e-06	106.299	1.64983e-06	116.481	1.30874e-06	115.747	1.63864e-06	116.302	1.68786e-06	115.746	2.40612e-06	131.303	1.38174e-06	131.134	3.2506e-06	150.58
101.494	4.48925	106.486	1.91678	106.493	1.68858	116.674	0.922865	115.936	0.789604	116.491	0.594397	115.935	0.660306	131.499	0.183344	131.323	0.210372	150.767	0.0906075	165.949	0.0626599	181.385	0.031485	201.386	0.025809	249.485	0.007633	274.489	0.0063352		101.494	2.15068e-06	106.486	1.18151e-06	106.493	1.59063e-06	116.674	1.28566e-06	115.936	1.61246e-06	116.491	1.64441e-06	115.935	2.35736e-06	131.499	1.3419e-06	131.323	3.14625e-06	150.767
101.684	4.46495	106.679	1.90213	106.686	1.63256	116.867	0.934173	116.124	0.755652	116.68	0.578185	116.124	0.631414	131.692	0.180657	131.512	0.202362	150.956	0.0900702	166.138	0.0614295	181.693	0.0300849	201.696	0.0261515	250.065	0.00737527	275.077	0.00521396		101.684	2.13904e-06	106.679	1.17248e-06	106.686	1.53786e-06	116.867	1.30141e-06	116.124	1.54312e-06	116.68	1.59956e-06	116.124	2.25421e-06	131.692	1.32224e-06	131.512	3.02645e-06	150.956
101.873	4.26138	106.872	1.83523	106.882	1.62776	117.061	0.910909	116.312	0.74784	116.87	0.588594	116.313	0.626805	131.884	0.174255	131.701	0.19951	151.144	0.0872225	166.326	0.0600429	182.002	0.0297282	202.007	0.0254242	250.643	0.007289	275.655	0.00467292		101.873	2.04152e-06	106.872	1.13124e-06	106.882	1.53334e-06	117.061	1.269e-06	116.312	1.52717e-06	116.87	1.62836e-06	116.313	2.23776e-06	131.884	1.27538e-06	131.701	2.98381e-06	151.144
102.063	4.16525	107.066	1.81863	107.074	1.60753	117.255	0.892903	116.501	0.738259	117.058	0.56375	116.501	0.603984	132.077	0.168579	131.889	0.194452	151.332	0.0893449	166.515	0.0591585	182.313	0.0284451	202.315	0.0242001	251.22	0.00740956	276.235	0.00578297		102.063	1.99546e-06	107.066	1.12101e-06	107.074	1.51428e-06	117.255	1.24392e-06	116.501	1.5076e-06	117.058	1.55963e-06	116.501	2.15628e-06	132.077	1.23384e-06	131.889	2.90816e-06	151.332
102.253	4.08042	107.259	1.78526	107.267	1.57238	117.449	0.862797	116.69	0.699296	117.247	0.551673	116.689	0.57897	132.272	0.174899	132.078	0.186931	151.52	0.0839987	166.704	0.0573869	182.624	0.029452	202.623	0.0249897	251.8	0.00756885	276.813	0.005491		102.253	1.95482e-06	107.259	1.10044e-06	107.267	1.48117e-06	117.449	1.20198e-06	116.69	1.42804e-06	117.247	1.52622e-06	116.689	2.06698e-06	132.272	1.28009e-06	132.078	2.79568e-06	151.52
102.442	4.02513	107.452	1.71038	107.461	1.50975	117.642	0.859197	116.879	0.723568	117.438	0.550367	116.88	0.573939	132.465	0.16714	132.266	0.182101	151.71	0.0822793	166.892	0.0585755	182.932	0.0268533	202.932	0.0227879	252.382	0.00824139	277.39	0.00497888		102.442	1.92834e-06	107.452	1.05429e-06	107.461	1.42217e-06	117.642	1.19696e-06	116.879	1.4776e-06	117.438	1.52261e-06	116.88	2.04902e-06	132.465	1.2233e-06	132.266	2.72343e-06	151.71
102.632	3.86009	107.645	1.65715	107.654	1.47822	117.837	0.852787	117.067	0.683524	117.626	0.535497	117.07	0.555643	132.658	0.163274	132.455	0.175714	151.898	0.0834838	167.08	0.0564244	183.241	0.0256354	203.241	0.0229535	252.962	0.00746155	277.97	0.00651523		102.632	1.84927e-06	107.645	1.02148e-06	107.654	1.39247e-06	117.837	1.18803e-06	117.067	1.39583e-06	117.626	1.48147e-06	117.07	1.9837e-06	132.658	1.19501e-06	132.455	2.62792e-06	151.898
102.821	3.76794	107.839	1.58683	107.848	1.44946	118.033	0.848681	117.257	0.66898	117.816	0.542316	117.258	0.551652	132.851	0.161986	132.644	0.173205	152.087	0.0794137	167.27	0.0554257	183.553	0.0257121	203.553	0.0235719	253.541	0.00678237	278.549	0.00550219		102.821	1.80512e-06	107.839	9.78131e-07	107.848	1.36538e-06	118.033	1.18231e-06	117.257	1.36613e-06	117.816	1.50033e-06	117.258	1.96946e-06	132.851	1.18558e-06	132.644	2.59039e-06	152.087
103.01	3.62175	108.032	1.60848	108.042	1.39002	118.227	0.819584	117.446	0.68544	118.004	0.516638	117.447	0.519529	133.045	0.165454	132.833	0.169454	152.275	0.0801166	167.46	0.0553196	183.86	0.0257026	203.861	0.023927	254.121	0.0067503	279.128	0.00509829		103.01	1.73509e-06	108.032	9.91476e-07	108.042	1.30939e-06	118.227	1.14178e-06	117.446	1.39974e-06	118.004	1.42929e-06	117.447	1.85477e-06	133.045	1.21096e-06	132.833	2.5343e-06	152.275
103.199	3.51556	108.225	1.54695	108.237	1.35626	118.42	0.795888	117.633	0.65483	118.193	0.509094	117.636	0.520597	133.237	0.15934	133.021	0.166167	152.464	0.0752406	167.648	0.0540726	184.171	0.0252058	204.171	0.02407	254.701	0.00668503	279.706	0.00584174		103.199	1.68422e-06	108.225	9.53548e-07	108.237	1.27758e-06	118.42	1.10877e-06	117.633	1.33723e-06	118.193	1.40842e-06	117.636	1.85858e-06	133.237	1.16621e-06	133.021	2.48514e-06	152.464
103.388	3.45839	108.418	1.50528	108.43	1.3439	118.613	0.80237	117.823	0.636503	118.382	0.502385	117.825	0.51402	133.43	0.156241	133.209	0.159921	152.652	0.0775599	167.837	0.0527055	184.478	0.0267938	204.481	0.0230723	255.28	0.00592952	280.284	0.00465798		103.388	1.65682e-06	108.418	9.27862e-07	108.43	1.26595e-06	118.613	1.1178e-06	117.823	1.29981e-06	118.382	1.38986e-06	117.825	1.83511e-06	133.43	1.14354e-06	133.209	2.39172e-06	152.652
103.577	3.22193	108.611	1.50544	108.623	1.2964	118.806	0.765134	118.011	0.640777	118.571	0.51098	118.014	0.490272	133.622	0.154706	133.398	0.156855	152.842	0.0757152	168.025	0.0523261	184.79	0.0270297	204.79	0.0224356	255.857	0.00592399	280.865	0.00629879		103.577	1.54354e-06	108.611	9.27963e-07	108.623	1.2212e-06	118.806	1.06592e-06	118.011	1.30854e-06	118.571	1.41364e-06	118.014	1.75032e-06	133.622	1.1323e-06	133.398	2.34587e-06	152.842
103.766	3.10066	108.807	1.49682	108.818	1.22514	118.999	0.776298	118.201	0.626725	118.76	0.501043	118.203	0.476782	133.817	0.151292	133.587	0.153239	153.03	0.0708437	168.213	0.0517235	185.101	0.0251253	205.1	0.0213757	256.436	0.00613527	281.442	0.00530348		103.766	1.48545e-06	108.807	9.22645e-07	108.818	1.15407e-06	118.999	1.08148e-06	118.201	1.27984e-06	118.76	1.38615e-06	118.203	1.70216e-06	133.817	1.10732e-06	133.587	2.29179e-06	153.03
103.955	3.07888	109.002	1.42617	109.01	1.18221	119.193	0.770824	118.389	0.60265	118.949	0.473116	118.392	0.463882	134.01	0.151169	133.776	0.147972	153.218	0.0739779	168.402	0.0498765	185.41	0.0264659	205.409	0.0205706	257.015	0.00629787	282.022	0.00643779		103.955	1.47501e-06	109.002	8.79099e-07	109.01	1.11363e-06	119.193	1.07385e-06	118.389	1.23068e-06	118.949	1.30889e-06	118.392	1.6561e-06	134.01	1.10641e-06	133.776	2.21302e-06	153.218
104.144	3.0282	109.195	1.32688	109.203	1.18264	119.386	0.762397	118.578	0.605647	119.138	0.471701	118.581	0.4688	134.203	0.146631	133.965	0.147395	153.406	0.0715421	168.59	0.0485457	185.719	0.026953	205.718	0.0214989	257.599	0.00594059	282.602	0.00600216		104.144	1.45073e-06	109.195	8.17893e-07	109.203	1.11404e-06	119.386	1.06211e-06	118.578	1.2368e-06	119.138	1.30497e-06	118.581	1.67366e-06	134.203	1.0732e-06	133.965	2.2044e-06	153.406
104.333	3.02568	109.388	1.38417	109.396	1.14781	119.581	0.749722	118.767	0.573219	119.328	0.47482	118.771	0.461352	134.396	0.147111	134.154	0.143611	153.595	0.0714034	168.779	0.0491092	186.028	0.027141	206.03	0.0196664	258.184	0.00568727	283.182	0.00539956		104.333	1.44953e-06	109.388	8.53212e-07	109.396	1.08123e-06	119.581	1.04445e-06	118.767	1.17057e-06	119.328	1.3136e-06	118.771	1.64707e-06	134.396	1.07671e-06	134.154	2.1478e-06	153.595
104.522	2.86482	109.581	1.37717	109.589	1.10957	119.773	0.755627	118.955	0.585404	119.517	0.439785	118.959	0.447159	134.588	0.146577	134.342	0.137406	153.783	0.0671587	168.967	0.0475581	186.34	0.0243964	206.339	0.0195716	258.763	0.00634544	283.761	0.00581093		104.522	1.37246e-06	109.581	8.48897e-07	109.589	1.0452e-06	119.773	1.05268e-06	118.955	1.19546e-06	119.517	1.21668e-06	118.959	1.5964e-06	134.588	1.0728e-06	134.342	2.05499e-06	153.783
104.71	2.85435	109.774	1.31418	109.782	1.06174	119.966	0.740935	119.144	0.559166	119.706	0.45451	119.148	0.433838	134.781	0.141847	134.531	0.135084	153.971	0.0700243	169.155	0.0480268	186.649	0.0257927	206.647	0.0188032	259.344	0.00596602	284.341	0.00535012		104.71	1.36745e-06	109.774	8.10067e-07	109.782	1.00015e-06	119.966	1.03221e-06	119.144	1.14188e-06	119.706	1.25742e-06	119.148	1.54884e-06	134.781	1.03818e-06	134.531	2.02028e-06	153.971
104.9	2.78377	109.968	1.2953	109.974	1.0464	120.16	0.70622	119.332	0.578476	119.894	0.429594	119.337	0.4206	134.974	0.14426	134.719	0.133239	154.16	0.0683094	169.345	0.0466597	186.958	0.0253151	206.955	0.0183674	259.923	0.00538641	284.922	0.00565609		104.9	1.33363e-06	109.968	7.98428e-07	109.974	9.85704e-07	120.16	9.83848e-07	119.332	1.18131e-06	119.894	1.18848e-06	119.337	1.50159e-06	134.974	1.05584e-06	134.719	1.99268e-06	154.16
105.089	2.69518	110.161	1.28146	110.168	1.03469	120.356	0.697938	119.52	0.540839	120.083	0.435832	119.525	0.416694	135.168	0.137584	134.908	0.134165	154.348	0.0663079	169.533	0.0466932	187.266	0.0242986	207.265	0.0180971	260.501	0.00585652	285.501	0.00586317		105.089	1.29119e-06	110.161	7.899e-07	110.168	9.74668e-07	120.356	9.7231e-07	119.52	1.10445e-06	120.083	1.20574e-06	119.525	1.48764e-06	135.168	1.00698e-06	134.908	2.00653e-06	154.348
105.277	2.72932	110.354	1.2284	110.36	1.01765	120.55	0.712775	119.709	0.529391	120.272	0.428506	119.714	0.4206	135.361	0.131675	135.096	0.128322	154.536	0.064602	169.721	0.0455856	187.576	0.0247608	207.574	0.0175707	261.084	0.00574923	286.08	0.00594339		105.277	1.30754e-06	110.354	7.5719e-07	110.36	9.58615e-07	120.55	9.9298e-07	119.709	1.08107e-06	120.272	1.18547e-06	119.714	1.50159e-06	135.361	9.63733e-07	135.096	1.91914e-06	154.536
105.467	2.64366	110.547	1.22889	110.553	0.984519	120.743	0.689727	119.898	0.542755	120.461	0.406782	119.902	0.393451	135.553	0.137446	135.284	0.126141	154.725	0.0630527	169.91	0.0434095	187.887	0.0248069	207.882	0.0175452	261.661	0.00535986	286.662	0.00644058		105.467	1.26651e-06	110.547	7.57491e-07	110.553	9.27409e-07	120.743	9.60872e-07	119.898	1.10836e-06	120.461	1.12537e-06	119.902	1.40466e-06	135.553	1.00598e-06	135.284	1.88653e-06	154.725
105.656	2.60889	110.74	1.22791	110.747	1.00295	120.936	0.69232	120.086	0.523643	120.65	0.412476	120.091	0.395166	135.746	0.128275	135.474	0.124739	154.913	0.0641095	170.098	0.0434206	188.198	0.0248011	208.193	0.0167033	262.24	0.0044871	287.245	0.00640233		105.656	1.24985e-06	110.74	7.56888e-07	110.747	9.44767e-07	120.936	9.64484e-07	120.086	1.06933e-06	120.65	1.14113e-06	120.091	1.41078e-06	135.746	9.3885e-07	135.474	1.86556e-06	154.913
105.844	2.50019	110.934	1.15156	110.94	1.05162	121.13	0.683029	120.275	0.512194	120.838	0.406201	120.28	0.379792	135.939	0.129372	135.661	0.119077	155.102	0.0618304	170.286	0.0435238	188.507	0.0242046	208.502	0.0168915	262.821	0.00561759	287.823	0.00542941		105.844	1.19778e-06	110.934	7.0983e-07	110.94	9.90621e-07	121.13	9.51541e-07	120.275	1.04596e-06	120.838	1.12377e-06	120.28	1.3559e-06	135.939	9.46877e-07	135.661	1.78087e-06	155.102
106.033	2.27567	111.129	1.1265	111.132	0.940847	121.325	0.644785	120.463	0.497946	121.027	0.393689	120.469	0.372064	136.132	0.130345	135.851	0.11697	155.29	0.0641049	170.475	0.0433843	188.816	0.0244003	208.81	0.0163283	263.399	0.00531119	288.402	0.00376527		106.033	1.09021e-06	111.129	6.94379e-07	111.132	8.86271e-07	121.325	8.98262e-07	120.463	1.01686e-06	121.027	1.08915e-06	120.469	1.32831e-06	136.132	9.54001e-07	135.851	1.74937e-06	155.29
106.222	2.29745	111.322	1.09736	111.327	0.942445	121.519	0.656525	120.654	0.474803	121.217	0.386871	120.659	0.371052	136.325	0.131387	136.04	0.115125	155.479	0.0597662	170.663	0.0431332	189.127	0.0234279	209.119	0.0151382	263.981	0.00541738	288.983	0.00473726		106.222	1.10065e-06	111.322	6.76418e-07	111.327	8.87775e-07	121.519	9.14617e-07	120.654	9.696e-07	121.217	1.07029e-06	120.659	1.32469e-06	136.325	9.61626e-07	136.04	1.72178e-06	155.479
106.411	2.26709	111.514	1.06871	111.52	0.898987	121.712	0.647666	120.842	0.497847	121.406	0.381503	120.847	0.35225	136.518	0.127919	136.228	0.113784	155.667	0.0618125	170.852	0.0408957	189.436	0.022024	209.429	0.0165688	264.561	0.00528686	289.563	0.00606372		106.411	1.0861e-06	111.514	6.58759e-07	111.52	8.46838e-07	121.712	9.02276e-07	120.842	1.01666e-06	121.406	1.05544e-06	120.847	1.25757e-06	136.518	9.36241e-07	136.228	1.70171e-06	155.667
106.6	2.27714	111.707	1.04478	111.713	0.879707	121.905	0.602652	121.042	0.489838	121.595	0.387306	121.035	0.362536	136.71	0.124135	136.417	0.113723	155.855	0.0575454	171.04	0.0423297	189.745	0.0232783	209.738	0.0146911	265.142	0.00474594	290.141	0.00511132		106.6	1.09092e-06	111.707	6.4401e-07	111.713	8.28678e-07	121.905	8.39565e-07	121.042	1.0003e-06	121.595	1.07149e-06	121.035	1.29429e-06	136.71	9.08548e-07	136.417	1.70081e-06	155.855
106.789	2.17724	111.9	1.02411	111.906	0.875021	122.099	0.630165	121.23	0.479815	121.783	0.369933	121.224	0.355173	136.906	0.123449	136.605	0.105699	156.043	0.0584901	171.229	0.0396961	190.053	0.0234912	210.047	0.0144222	265.718	0.00460989	290.722	0.00290895		106.789	1.04306e-06	111.9	6.31267e-07	111.906	8.24263e-07	122.099	8.77894e-07	121.23	9.79835e-07	121.783	1.02343e-06	121.224	1.268e-06	136.906	9.03531e-07	136.605	1.5808e-06	156.043
106.977	2.101	112.094	1.02395	112.099	0.83316	122.292	0.613095	121.418	0.459671	121.973	0.371203	121.414	0.336652	137.1	0.120118	136.794	0.107242	156.232	0.0574558	171.418	0.0403517	190.36	0.0224364	210.357	0.0147887	266.296	0.0044296	291.3	0.00543967		106.977	1.00653e-06	112.094	6.31167e-07	112.099	7.8483e-07	122.292	8.54114e-07	121.418	9.38698e-07	121.973	1.02694e-06	121.414	1.20188e-06	137.1	8.7915e-07	136.794	1.60388e-06	156.232
107.166	2.06979	112.287	0.992206	112.291	0.808555	122.487	0.593504	121.608	0.472593	122.162	0.352452	121.603	0.333926	137.293	0.120735	136.982	0.105371	156.42	0.05622	171.606	0.0392162	190.669	0.0213873	210.667	0.0140967	266.881	0.00430792	291.879	0.00559544		107.166	9.91584e-07	112.287	6.11601e-07	112.291	7.61653e-07	122.487	8.26822e-07	121.608	9.65086e-07	122.162	9.75068e-07	121.603	1.19215e-06	137.293	8.83665e-07	136.982	1.57589e-06	156.42
107.355	1.92486	112.48	0.973975	112.485	0.816224	122.681	0.590408	121.796	0.444046	122.35	0.354048	121.791	0.325494	137.485	0.122517	137.171	0.100688	156.609	0.055826	171.795	0.0401424	190.977	0.0221832	210.978	0.0143727	267.458	0.00488754	292.461	0.00549657		107.355	9.22151e-07	112.48	6.00363e-07	112.485	7.68877e-07	122.681	8.22508e-07	121.796	9.06791e-07	122.35	9.79483e-07	121.791	1.16205e-06	137.485	8.96709e-07	137.171	1.50585e-06	156.609
107.544	1.97576	112.672	0.989603	112.679	0.768825	122.875	0.588031	121.985	0.450827	122.54	0.353613	121.981	0.316866	137.678	0.117884	137.359	0.102123	156.798	0.0530006	171.983	0.0381672	191.288	0.0211936	211.287	0.0131557	268.036	0.00464862	293.039	0.00308338		107.544	9.46533e-07	112.672	6.09996e-07	112.679	7.24228e-07	122.875	8.19197e-07	121.985	9.20637e-07	122.54	9.78279e-07	121.981	1.13124e-06	137.678	8.62795e-07	137.359	1.52732e-06	156.798
107.733	1.91481	112.866	0.891286	112.871	0.820485	123.069	0.564335	122.173	0.433679	122.728	0.336204	122.169	0.306777	137.873	0.115032	137.548	0.0955151	156.986	0.0559603	172.172	0.0396207	191.595	0.0204322	211.596	0.0130567	268.614	0.00482339	293.618	0.00426992		107.733	9.17335e-07	112.866	5.49393e-07	112.871	7.7289e-07	123.069	7.86186e-07	122.173	8.8562e-07	122.728	9.30118e-07	122.169	1.09522e-06	137.873	8.41925e-07	137.548	1.42849e-06	156.986
107.922	1.79731	113.061	0.974303	113.064	0.76382	123.262	0.548346	122.361	0.431222	122.917	0.341536	122.357	0.30169	138.065	0.110714	137.737	0.0978096	157.174	0.0520738	172.361	0.0381365	191.905	0.0198702	211.905	0.0136298	269.198	0.00497603	294.195	0.00318226		107.922	8.61045e-07	113.061	6.00565e-07	113.064	7.19512e-07	123.262	7.63911e-07	122.361	8.80603e-07	122.917	9.44868e-07	122.357	1.07706e-06	138.065	8.10319e-07	137.737	1.46281e-06	157.174
108.111	1.76485	113.254	0.910006	113.259	0.712267	123.455	0.547122	122.55	0.414664	123.107	0.338815	122.546	0.303741	138.258	0.109425	137.925	0.0975278	157.363	0.0515096	172.549	0.0366523	192.217	0.0190321	212.213	0.0128274	269.777	0.00454796	294.78	0.0040563		108.111	8.45493e-07	113.254	5.60932e-07	113.259	6.70949e-07	123.455	7.62206e-07	122.55	8.46789e-07	123.107	9.37342e-07	122.546	1.08439e-06	138.258	8.00887e-07	137.925	1.45859e-06	157.363
108.299	1.66222	113.448	0.877775	113.453	0.715675	123.648	0.550291	122.738	0.403265	123.296	0.319158	122.735	0.287862	138.451	0.111701	138.114	0.0928852	157.552	0.0517469	172.737	0.0365351	192.526	0.0194253	212.522	0.0139609	270.357	0.00486763	295.36	0.00338002		108.299	7.96325e-07	113.448	5.41065e-07	113.453	6.74161e-07	123.648	7.66621e-07	122.738	8.23511e-07	123.296	8.8296e-07	122.735	1.0277e-06	138.451	8.17543e-07	138.114	1.38916e-06	157.552
108.489	1.67834	113.641	0.875496	113.646	0.67701	123.841	0.529117	122.927	0.406606	123.486	0.328225	122.924	0.281201	138.646	0.11203	138.303	0.0932072	157.74	0.0486619	172.925	0.0361724	192.836	0.0200103	212.832	0.0120393	270.938	0.00450039	295.938	0.00397328		108.489	8.04051e-07	113.641	5.3966e-07	113.646	6.37738e-07	123.841	7.37122e-07	122.927	8.30334e-07	123.486	9.08044e-07	122.924	1.00392e-06	138.646	8.19951e-07	138.303	1.39398e-06	157.74
108.678	1.59227	113.835	0.864265	113.839	0.671152	124.034	0.52249	123.116	0.40808	123.676	0.308604	123.113	0.284995	138.839	0.109124	138.491	0.090839	157.928	0.0504261	173.114	0.0362115	193.145	0.0189458	213.141	0.0123336	271.52	0.00451034	296.518	0.00411321		108.678	7.62813e-07	113.835	5.32737e-07	113.839	6.32219e-07	124.034	7.27891e-07	123.116	8.33344e-07	123.676	8.53762e-07	123.113	1.01746e-06	138.839	7.9868e-07	138.491	1.35856e-06	157.928
108.866	1.57781	114.028	0.828454	114.033	0.702041	124.228	0.516368	123.304	0.382629	123.865	0.302185	123.302	0.280442	139.033	0.105984	138.68	0.0886116	158.116	0.048456	173.303	0.0358265	193.454	0.0197437	213.451	0.0123463	272.103	0.00441964	297.1	0.00456282		108.866	7.55889e-07	114.028	5.10663e-07	114.033	6.61317e-07	124.228	7.19362e-07	123.304	7.8137e-07	123.865	8.36003e-07	123.302	1.00121e-06	139.033	7.75703e-07	138.68	1.32525e-06	158.116
109.055	1.50995	114.222	0.783201	114.227	0.661566	124.421	0.517593	123.493	0.378993	124.055	0.297543	123.491	0.271983	139.226	0.106848	138.868	0.0874376	158.304	0.0485813	173.492	0.0350648	193.763	0.0191223	213.761	0.0127326	272.684	0.00343186	297.678	0.00493503		109.055	7.2338e-07	114.222	4.82769e-07	114.227	6.2319e-07	124.421	7.21068e-07	123.493	7.73945e-07	124.055	8.2316e-07	123.491	9.71007e-07	139.226	7.82024e-07	138.868	1.30769e-06	158.304
109.245	1.45006	114.416	0.827151	114.419	0.633978	124.614	0.522274	123.681	0.362042	124.243	0.288403	123.679	0.262455	139.419	0.103832	139.057	0.0851699	158.493	0.0462485	173.68	0.0351234	194.071	0.018593	214.069	0.0123845	273.262	0.00474817	298.26	0.00374289		109.245	6.94684e-07	114.416	5.0986e-07	114.419	5.97203e-07	124.614	7.2759e-07	123.681	7.39329e-07	124.243	7.97875e-07	123.679	9.36993e-07	139.419	7.5995e-07	139.057	1.27377e-06	158.493
109.433	1.39434	114.609	0.817057	114.613	0.606603	124.808	0.519969	123.869	0.383464	124.433	0.298232	123.869	0.25675	139.614	0.107424	139.246	0.0872162	158.681	0.0468217	173.869	0.0339935	194.38	0.0169014	214.381	0.0123449	273.841	0.00484883	298.836	0.00415333		109.433	6.67994e-07	114.609	5.03638e-07	114.613	5.71416e-07	124.808	7.24379e-07	123.869	7.83076e-07	124.433	8.25066e-07	123.869	9.16624e-07	139.614	7.86238e-07	139.246	1.30438e-06	158.681
109.623	1.37947	114.807	0.820313	114.806	0.615232	125	0.478196	124.057	0.357915	124.621	0.273642	124.057	0.263861	139.808	0.104024	139.434	0.0838349	158.869	0.0454381	174.057	0.0334913	194.69	0.0185162	214.691	0.0123279	274.419	0.00436102	299.416	0.00395744		109.623	6.6087e-07	114.807	5.05645e-07	114.806	5.79543e-07	125	6.66184e-07	124.057	7.30901e-07	124.621	7.57038e-07	124.057	9.4201e-07	139.808	7.61355e-07	139.434	1.25381e-06	158.869
109.811	1.19475	115	0.763829	115	0.630144			124.246	0.380565	124.81	0.278284	124.245	0.254333	140	0.0995684	139.623	0.0820033	159.057	0.0464724	174.246	0.0324647	195	0.0180368	215	0.0122685	275	0.00444509	300	0.00470182		109.811	5.72373e-07	115	4.70828e-07	115	5.9359e-07			124.246	7.77156e-07	124.81	7.6988e-07	124.245	9.07995e-07	140	7.28745e-07	139.623	1.22641e-06	159.057
110	1.1271							124.435	0.365874	125	0.290724	124.435	0.241096																		110	5.39964e-07							124.435	7.47155e-07	125	8.04296e-07	124.435	8.60737e-07
								124.623	0.349169			124.623	0.241939																										124.623	7.13041e-07			124.623	8.63747e-07
								124.812	0.343617			124.812	0.23466																										124.812	7.01703e-07			124.812	8.3776e-07
								125	0.347449			125	0.237554																										125	7.09529e-07			125	8.48094e-07
[truncated: 11 more columns]

## Sheet: Figure 3d
Figure 3d
B_15K_50mW_0deg_LSMOLTOLSAT (mT)	jc,0deg^2D/hrf^2_15K_50mW_0deg_LSMOLTOLSAT (mA/mG^2)	B_15K_50mW_0deg_LSMOLTOSTO (mT)	jc,0deg^2D/hrf^2_15K_50mW_0deg_LSMOLTOSTO (mA/mG^2)	B_15K_50mW_0deg_LSMOSTO (mT)	jc,0deg^2D/hrf^2_15K_50mW_0deg_LSMOSTO (mA/mG^2)
-78	-0.17046	-27	-1.69593	-15.5	-0.121131
-77.032	-0.0613731	-26.677	-1.61111	-15.3061	-0.123018
-76.4635	-0.0920598	-26.4862	-1.62473	-15.1923	-0.127813
-75.8938	-0.100697	-26.2953	-1.59227	-15.0779	-0.116625
-75.3165	-0.129743	-26.105	-1.34994	-14.9638	-0.123051
-74.7455	-0.15521	-25.9137	-1.43225	-14.8495	-0.123406
-74.1745	-0.165154	-25.7212	-1.54095	-14.7351	-0.122209
-73.5985	-0.0872329	-25.5304	-1.62096	-14.621	-0.115477
-73.025	-0.056213	-25.3405	-1.55352	-14.5072	-0.10974
-72.4514	-0.0266882	-25.148	-1.62766	-14.3918	-0.0880577
-71.8717	-0.106275	-24.9572	-1.49655	-14.271	-0.10896
-71.2894	-0.0998853	-24.7664	-1.53823	-14.1566	-0.090007
-70.7196	-0.048772	-24.5747	-1.51435	-14.0428	-0.0958881
-70.1486	-0.070591	-24.3843	-1.6375	-13.9282	-0.102637
-69.5751	-0.0831835	-24.1935	-1.53425	-13.8136	-0.0994564
-69.0028	-0.044116	-24.0023	-1.68149	-13.6988	-0.0820113
-68.4306	-0.096972	-23.8102	-1.64714	-13.5839	-0.103219
-67.8596	-0.173176	-23.619	-1.66913	-13.4698	-0.0911675
-67.2861	-0.122131	-23.4278	-1.55038	-13.355	-0.0964251
-66.7126	-0.165906	-23.237	-1.57991	-13.2401	-0.115737
-66.1365	-0.0981083	-23.0461	-1.63646	-13.1258	-0.108006
-65.563	-0.146061	-22.8549	-1.62619	-13.0074	-0.0998653
-64.992	-0.12349	-22.662	-1.6729	-12.8923	-0.113548
-64.4185	-0.140636	-22.4712	-1.62912	-12.7777	-0.104735
-63.8437	-0.136219	-22.2804	-1.63729	-12.6634	-0.106036
-63.2702	-0.0685236	-22.0875	-1.56169	-12.5491	-0.115402
-62.6967	-0.127155	-21.895	-1.63897	-12.4337	-0.094166
-62.1232	-0.104926	-21.7038	-1.69196	-12.3201	-0.0997332
-61.5484	-0.042937	-21.5113	-1.68169	-12.205	-0.101274
-60.9762	-0.111265	-21.3209	-1.64483	-12.0899	-0.0942774
-60.3964	-0.0895993	-21.1293	-1.5843	-11.9756	-0.10981
-59.8241	-0.145027	-20.9368	-1.60819	-11.8607	-0.0841837
-59.2469	-0.146616	-20.7456	-1.57405	-11.7449	-0.108836
-58.6746	-0.177901	-20.5539	-1.45236	-11.6303	-0.121296
-58.1011	-0.07394	-20.3627	-1.52567	-11.516	-0.109736
-57.5276	-0.158277	-20.1719	-1.48964	-11.4016	-0.110079
-56.9566	-0.0808769	-19.9794	-1.50326	-11.2868	-0.0908826
-56.3843	-0.129427	-19.7877	-1.52231	-11.1719	-0.107692
-55.8058	-0.168443	-19.5969	-1.56734	-11.0576	-0.0887763
-55.2348	-0.0914276	-19.4053	-1.44461	-10.9425	-0.0915309
-54.66	-0.0839354	-19.2141	-1.44	-10.8276	-0.0880783
-54.0827	-0.0799457	-19.0228	-1.41026	-10.7116	-0.099188
-53.5092	-0.173757	-18.8295	-1.3623	-10.597	-0.096012
-52.937	-0.150315	-18.6387	-1.40544	-10.4829	-0.085241
-52.3597	-0.146035	-18.4475	-1.38533	-10.3673	-0.0962433
-51.7874	-0.165488	-18.2546	-1.33591	-10.2529	-0.106998
-51.2164	-0.141174	-18.0625	-1.38198	-10.1378	-0.102591
-50.6404	-0.0842942	-17.8709	-1.23579	-10.0232	-0.107444
-50.0644	-0.109548	-17.6784	-1.37235	-9.90889	-0.0973997
-49.4921	-0.0913081	-17.4867	-1.34366	-9.79379	-0.0985808
-48.9111	-0.154057	-17.2955	-1.4046	-9.6792	-0.106242
-48.3126	-0.103183	-17.1026	-1.33004	-9.5646	-0.104416
-47.729	-0.125028	-16.9109	-1.22428	-9.44751	-0.102806
-47.1555	-0.0868827	-16.7193	-1.2737	-9.33166	-0.0942113
-46.582	-0.119398	-16.5264	-1.18281	-9.21181	-0.102587
-46.006	-0.0952123	-16.3348	-1.15223	-9.09672	-0.114564
-45.4337	-0.166444	-16.1427	-1.11956	-8.98162	-0.12208
-44.8627	-0.110795	-15.9502	-0.917447	-8.86653	-0.0906967
-44.2829	-0.178311	-15.7594	-0.95389	-8.75093	-0.112507
-43.7107	-0.202565	-15.5678	-0.891896	-8.63533	-0.0857861
-43.1372	-0.145027	-15.3753	-0.781731	-8.52074	-0.106399
-42.5599	-0.147052	-15.184	-0.856918	-8.40615	-0.103958
-41.9864	-0.180575	-14.992	-0.845817	-8.2923	-0.100943
-41.4103	-0.208963	-14.7991	-0.850215	-8.17696	-0.115241
-40.8331	-0.145386	-14.607	-0.755758	-8.05361	-0.126607
-40.2608	-0.173945	-14.4162	-0.739422	-7.93901	-0.100956
-39.6898	-0.24493	-14.2229	-0.685595	-7.82066	-0.101827
-39.1125	-0.201522	-14.0317	-0.622764	-7.70582	-0.109372
-38.5303	-0.156799	-13.8409	-0.576687	-7.59098	-0.120668
-37.958	-0.149239	-13.6475	-0.479506	-7.47563	-0.127053
-37.3858	-0.185837	-13.4559	-0.486628	-7.36103	-0.119759
-36.8122	-0.178695	-13.2638	-0.371216	-7.24644	-0.114733
-36.2375	-0.213671	-13.0713	-0.315296	-7.13134	-0.134437
-35.6652	-0.190886	-12.8797	-0.223769	-7.01675	-0.114799
-35.0842	-0.200523	-12.6876	-0.140204	-6.8999	-0.120189
-34.5119	-0.161011	-12.4956	0.0089172	-6.78381	-0.132864
-33.9372	-0.170511	-12.3031	0.18757	-6.66896	-0.128342
-33.3636	-0.152852	-12.1119	0.291243	-6.55462	-0.12925
-32.7864	-0.189784	-11.9198	0.30025	-6.43777	-0.129453
-32.2116	-0.223657	-11.7281	0.468011	-6.32067	-0.11978
-31.6368	-0.144215	-11.5365	0.704889	-6.20583	-0.1222
-31.0621	-0.117108	-11.344	0.792431	-6.09074	-0.120313
-30.4886	-0.20746	-11.1524	0.978832	-5.97539	-0.123741
-29.915	-0.121269	-10.9599	1.17738	-5.8603	-0.132224
-29.3403	-0.18635	-10.7678	1.3087	-5.7452	-0.121019
-28.7555	-0.267714	-10.5762	1.48484	-5.63061	-0.133483
-28.182	-0.216729	-10.3837	1.61783	-5.51101	-0.13044
-27.6022	-0.20617	-10.1916	1.86874	-5.39641	-0.135102
-27.0262	-0.193825	-9.99788	2.16049	-5.28082	-0.128354
-26.4527	-0.195892	-9.80624	2.29579	-5.16497	-0.115006
-25.8779	-0.248458	-9.61417	2.41308	-5.04988	-0.139492
-25.3044	-0.258368	-9.42043	2.85227	-4.93278	-0.131249
-24.7309	-0.204922	-9.22837	3.04454	-4.81769	-0.134846
-24.1474	-0.186871	-9.03631	3.34257	-4.70209	-0.135978
-23.5713	-0.181284	-8.84257	3.6894	-4.587	-0.123381
-22.9715	-0.257804	-8.65092	4.05844	-4.47215	-0.111966
-22.388	-0.278606	-8.45551	4.48109	-4.35706	-0.10091
-21.8132	-0.275035	-8.26344	4.9427	-4.24146	-0.116199
-21.2347	-0.186726	-8.0718	5.36346	-4.12236	-0.102352
-20.6549	-0.293318	-7.8789	5.90528	-4.00076	-0.115386
-20.0814	-0.281033	-7.68683	6.42972	-3.88492	-0.0987419
-19.5054	-0.294163	-7.49477	6.89217	-3.76932	-0.11278
-18.9294	-0.196858	-7.30186	7.63736	-3.65322	-0.063608
-18.3559	-0.276684	-7.11022	8.28327	-3.53813	-0.0705134
-17.7773	-0.277983	-6.91732	9.0515	-3.42253	-0.0568183
-17.1938	-0.301032	-6.72274	9.88968	-3.30744	-0.0422023
-16.614	-0.29307	-6.52942	10.7494	-3.19134	-0.0179634
-16.0355	-0.271422	-6.33736	11.7202	-3.07525	-0.00200921
-15.4207	-0.318289	-6.14404	12.8767	-2.9574	0.0163527
-14.8459	-0.328319	-5.95239	14.1522	-2.8388	0.0512222
-14.2724	-0.361671	-5.75949	15.3249	-2.72346	0.0829901
-13.6964	-0.307875	-5.56784	16.7344	-2.60486	0.125517
-13.1216	-0.326174	-5.37536	18.3781	-2.48826	0.177047
-12.5469	-0.366463	-5.18371	20.253	-2.37067	0.26742
-11.9708	-0.287226	-4.99165	22.2686	-2.25482	0.333331
-11.3973	-0.353777	-4.79791	24.5672	-2.13998	0.425847
-10.8226	-0.240077	-4.60459	27.3509	-2.02413	0.553039
-10.2491	-0.282562	-4.4096	30.4462	-1.90879	0.688301
-9.6517	-0.241692	-4.21795	33.7702	-1.79344	0.876716
-9.0732	-0.200958	-4.02505	37.7081	-1.67759	1.07071
-8.4972	-0.168999	-3.83215	42.2381	-1.561	1.29857
-7.9212	-0.201668	-3.63883	47.393	-1.4454	1.58383
-7.3427	-0.0720092	-3.44676	53.8074	-1.3233	1.92392
-6.7616	0.0150533	-3.2547	61.116	-1.20746	2.2647
-6.1856	0.150418	-3.06347	69.7485	-1.08786	2.71003
-5.6096	0.337443	-2.8714	79.8066	-0.96851	3.13576
-5.0248	0.585142	-2.67809	92.0147	-0.85341	3.56723
-4.4526	0.699405	-2.48477	107.008	-0.73782	4.03269
-3.8728	0.948957	-2.28977	126.107	-0.62197	4.4255
-3.263	1.13502	-2.09729	148.572	-0.50638	4.79962
-2.6807	1.29336	-1.90397	176.419	-0.39078	5.12438
-2.1097	1.48751	-1.71065	208.708	-0.27469	5.36255
-1.5249	1.60114	-1.51733	248.601	-0.15984	5.45216
-0.9526	1.65711	-1.32484	295.003	-0.04475	5.38657
-0.3791	1.65128	-1.13069	350.637	0.07135	5.13046
0.2044	1.6779	-0.93653	414.032	0.18744	4.68105
0.7792	1.66073	-0.74279	478.183	0.30454	4.12964
1.3577	1.57563	-0.55115	538.041	0.41989	3.51528
1.9362	1.53105	-0.35866	588.757	0.53573	2.98164
2.5123	1.36783	-0.16618	618.561	0.65258	2.50562
3.0908	1.28113	0.0263	621.903	0.76817	2.14458
3.6668	1.19966	0.21837	598.17	0.88352	1.87587
4.2415	1.05393	0.4121	551.521	0.99911	1.66522
4.8176	0.966555	0.60459	487.428	1.11521	1.53257
5.3948	0.86713	0.79791	420.316	1.23055	1.38316
5.9696	0.815881	0.98955	354.721	1.3464	1.28916
6.5481	0.718362	1.18497	297.06	1.4625	1.19751
7.1229	0.712202	1.37787	248.097	1.57934	1.14792
7.7027	0.609847	1.56993	208.018	1.69569	1.06804
8.2774	0.593103	1.76283	174.741	1.81178	1.02101
8.8534	0.528774	1.95532	148.282	1.92738	0.9447
9.4295	0.586627	2.14822	126.722	2.04248	0.879562
10.0105	0.504101	2.34112	109.713	2.15857	0.802648
10.5878	0.472962	2.53569	95.7482	2.27517	0.737593
11.165	0.387155	2.72818	84.868	2.39051	0.676225
11.7436	0.404728	2.92108	75.6897	2.50611	0.588722
12.3196	0.322168	3.1144	67.679	2.6227	0.527454
12.9006	0.385959	3.30856	61.112	2.7383	0.481012
13.4829	0.433484	3.50062	55.6312	2.85389	0.428494
14.0601	0.371137	3.6931	50.6786	2.97049	0.414213
14.6374	0.355811	3.88684	46.5892	3.08559	0.405705
15.2134	0.277923	4.07975	42.9054	3.20093	0.392501
15.7907	0.328874	4.27265	39.8652	3.31653	0.371261
16.3667	0.224299	4.46555	36.8467	3.43262	0.349202
16.9515	0.26229	4.65928	34.3179	3.54847	0.347232
17.5288	0.300947	4.85302	32.1567	3.66381	0.335685
18.1048	0.223752	5.04718	30.1249	3.77991	0.34492
18.6883	0.317854	5.2405	28.3504	3.89575	0.312772
19.2806	0.273797	5.4334	26.642	4.01085	0.354526
19.8679	0.254336	5.62631	25.1591	4.12844	0.314378
20.4489	0.28527	5.81879	23.7988	4.24404	0.285955
21.0262	0.219779	6.01127	22.5038	4.35939	0.293732
21.6047	0.202744	6.20459	21.2704	4.47573	0.291634
22.182	0.260205	6.39749	20.3259	4.59183	0.287252
22.7655	0.19268	6.59039	19.1926	4.70767	0.267189
23.3453	0.244118	6.7833	18.2547	4.82277	0.278179
23.9226	0.207545	6.97703	17.4502	4.93861	0.26932
24.4998	0.222043	7.16994	16.6535	5.05521	0.294199
25.0821	0.181404	7.36283	15.9159	5.17031	0.264562
25.6606	0.146266	7.55616	15.2057	5.28665	0.248608
26.2379	0.108044	7.74864	14.4433	5.40325	0.249091
26.8139	0.153152	7.94154	13.9911	5.5246	0.241698
27.3975	0.165821	8.13444	13.3404	5.64219	0.231018
27.9772	0.183693	8.32818	12.8038	5.75954	0.228358
28.562	0.115212	8.5215	12.3506	5.87539	0.2335
29.138	0.194979	8.7144	11.9704	5.99198	0.228205
29.7141	0.0923165	8.90772	11.3151	6.10833	0.213866
30.2913	0.172391	9.10062	10.8772	6.22367	0.210467
30.8698	0.233952	9.29353	10.5285	6.33952	0.207712
31.4459	0.147983	9.48643	10.115	6.45562	0.22913
32.0219	0.13833	9.68017	9.7665	6.57096	0.206709
32.6004	0.207033	9.87391	9.53738	6.68681	0.188504
33.1839	0.117664	10.0668	9.19893	6.80265	0.214267
33.7662	0.13223	10.2589	8.93544	6.9215	0.194302
34.3447	0.113563	10.4509	8.7122	7.03985	0.196322
34.9233	0.186897	10.6434	8.43237	7.15569	0.191027
35.503	0.123234	10.8376	8.06796	7.27229	0.181652
36.0853	0.13645	11.0301	7.71609	7.38864	0.181734
36.6663	0.201898	11.223	7.47335	7.50398	0.169047
37.2461	0.139167	11.415	7.14852	7.61983	0.167494
37.8234	0.127241	11.6079	6.9927	7.73592	0.159011
38.3994	0.0706598	11.8004	6.81362	7.85127	0.197259
38.9817	0.147898	11.9933	6.59202	7.96686	0.164636
39.564	0.197823	12.1866	6.312	8.08246	0.159362
40.1437	0.109915	12.3795	6.24582	8.20131	0.164599
40.7223	0.100424	12.5724	6.07073	8.31715	0.161972
41.302	0.167504	12.7662	5.82108	8.4345	0.171352
41.8818	0.136997	12.9587	5.77919	8.5511	0.155885
42.4616	0.118757	13.1528	5.6286	8.66669	0.18332
43.0401	0.109514	13.3461	5.30941	8.78304	0.17036
43.6186	0.112119	13.539	5.24637	8.89863	0.147844
44.2009	0.112495	13.7319	5.07777	9.01448	0.144102
44.7794	0.0963146	13.9273	4.87399	9.13007	0.117025
45.3629	0.0929573	14.1161	4.76047	9.24592	0.119665
45.9402	0.0911119	14.3052	4.58706	9.362	0.132509
46.5249	0.134767	14.4943	4.48925	9.47862	0.12486
47.1023	0.14167	14.6839	4.46495	9.5945	0.133748
47.6808	0.114708	14.873	4.26138	9.7118	0.138617
48.2605	0.0837051	15.063	4.16525	9.8291	0.136123
48.8392	0.0823638	15.2534	4.08042	9.9495	0.132022
49.4164	0.127326	15.4421	4.02513	10.0656	0.159085
49.9936	0.0992962	15.6317	3.86009	10.1812	0.158202
50.5709	0.0771269	15.8212	3.76794	10.2975	0.146902
51.147	0.0909238	16.0099	3.62175	10.4139	0.13179
51.7255	0.0633041	16.1987	3.51556	10.5305	0.136428
52.3077	0.143976	16.3878	3.45839	10.6461	0.148765
52.8837	0.0688998	16.5773	3.22193	10.7622	0.129131
53.4611	0.0862593	16.766	3.10066	10.8778	0.114019
54.0433	0.0303193	16.9552	3.07888	10.9954	0.123278
54.6218	0.0817913	17.1443	3.0282	11.1132	0.14022
55.2003	0.125233	17.333	3.02568	11.2301	0.12923
55.7789	0.0888905	17.5217	2.86482	11.3472	0.127144
56.3561	0.0905053	17.7105	2.85435	11.4622	0.122923
56.9334	0.14337	17.9	2.78377	11.5783	0.112743
57.5144	0.0773317	18.0887	2.69518	11.6944	0.131637
58.0917	0.0392381	18.2774	2.72932	11.8103	0.101051
58.6702	0.102696	18.4674	2.64366	11.9259	0.104875
59.2487	0.10625	18.6557	2.60889	12.042	0.102897
59.8298	0.0436805	18.8444	2.50019	12.1573	0.0960946
60.4058	0.104268	19.0332	2.27567	12.2744	0.112169
60.9855	0.0739315	19.2219	2.29745	12.3913	0.112408
61.5628	0.103627	19.411	2.26709	12.5076	0.102711
62.1414	0.0411859	19.6001	2.27714	12.625	0.110967
62.7186	0.0369314	19.7889	2.17724	12.7426	0.109856
63.2959	0.0843881	19.9772	2.101	12.8629	0.0991302
63.8744	0.0332921	20.1659	2.06979	12.978	0.115485
64.453	0.0809282	20.3554	1.92486	13.0941	0.108125
65.0415	0.0810734	20.5442	1.97576	13.2104	0.113907
65.6212	0.13633	20.7325	1.91481	13.3258	0.111574
66.1972	0.0773571	20.9216	1.79731	13.4419	0.0981803
66.7833	0.0817312	21.1107	1.76485	13.5587	0.101967
67.3593	0.105344	21.2995	1.66222	13.6746	0.0948309
67.9428	0.131289	21.4886	1.67834	13.7902	0.108109
68.5202	0.100697	21.6777	1.59227	13.9068	0.116625
69.0987	0.0837731	21.8664	1.57781	14.0239	0.106667
69.6784	0.0762722	22.0552	1.50995	14.1507	0.0987131
70.2594	0.0521979	22.2447	1.45006	14.2673	0.0928732
70.8393	0.0563498	22.4334	1.39434	14.3832	0.0969372
71.419	0.109274	22.6225	1.37947	14.5	0.0940296
72	0.12138	22.8113	1.19475
		23	1.1271

## Sheet: Figure 3e
Figure 3e
T_LSMOLTOSTO(this study) (K)	lambda_IEE_LSMOLTOSTO(this study) (nm)	T_NiFeLAOSTO (K) in ref 3	lambda_IEE_NiFeLAOSTO (nm) in ref 3	T_LSMOLAOSTO (K) in ref 4	lambda_IEE_LSMOLAOSTO (nm) in ref 4	T_NiFeAlOxSTO (K) in ref 5	lambda_IEE_NiFeAlOxSTO (nm) in ref 5	T_NiFeAlOxSTO (K) in ref 6	lambda_IEE_NiFeAlOxSTO (nm) in ref 6	T_NiFeLAOSTO (K) in ref 34	lambda_IEE_NiFeLAOSTO (nm) in ref 34
15	193.5	7	6.4	20	6.7	15	28	7	60	293	0.13
20	129.1	7	1.8	40	4.24288	15	16	7	40	100	0.38
30	74.93			60	2.72386			7	30	97	0.46
40	45.21			80	1.76407			7	52	94	0.49
50	28.96			100	0.71213					91	0.52
60	21.28			140	0.12194					88	0.54
70	13.48			180	0.00959					86	0.6875
100	5.212			220	0.03349					83	0.77
130	2.245			260	0.05236					81	0.82
150	1.171			300	0.01413					79	0.98
180	0.6697
210	0.3759
240	0.249
270	0.148
295	0.09542

## Sheet: Figure 4a
Figure 4a	calculation
k0	E0	k1	E1	k2_0	E2_0	k2_1	E2_1	k2_2	E2_2	k2_3	E2_3	k2_4	E2_4	k3_0	E3_0	k3_1	E3_1	k3_2	E3_2	k3_3	E3_3	k3_4	E3_4	k3_5	E3_5	k3_6	E3_6	k3_7	E3_7	k3_8	E3_8	k4_0	E4_0	k4_1	E4_1	k4_2	E4_2	k4_3	E4_3	k4_4	E4_4	k4_5	E4_5	k4_6	E4_6	k4_7	E4_7	k4_8	E4_8
-1	6.13358	-1	6.13324	-1	6.08144	1	6.08144	-0.0305	-0.0786578	0.0895	0.103377	-0.0895	0.103377	-1	6.08105	1	6.08105	-0.0895	0.0947068	0.0895	0.0947068	-0.0305	0.0785615	0.0305	0.0785615	-0.031	-0.0784797	0.031	-0.0784797	-0.0295	-0.0783866	-1	5.95504	1	5.95504	-0.14975	0.101376	0.14975	0.101376	-0.13575	0.0951181	0.13575	0.0951181	-0.08925	0.0857418	0.08925	0.0857418	-0.05925	-0.063622
-0.99975	6.13056	-0.99975	6.13022	-0.99975	6.07842	0.99975	6.07842	-0.03025	-0.0787457	0.08925	0.10318	-0.08925	0.10318	-0.99975	6.07803	0.99975	6.07803	-0.08925	0.0945134	0.08925	0.0945134	-0.03025	0.0785126	0.03025	0.0785126	-0.03075	-0.0785691	0.03075	-0.0785691	-0.02925	-0.0784771	-0.99975	5.95202	0.99975	5.95202	-0.1495	0.101243	0.1495	0.101243	-0.1355	0.0950826	0.1355	0.0950826	-0.089	0.0856208	0.089	0.0856208	-0.059	-0.0637946
-0.9995	6.12754	-0.9995	6.1272	-0.9995	6.0754	0.9995	6.0754	-0.03	-0.0788329	0.089	0.102984	-0.089	0.102984	-0.9995	6.07502	0.9995	6.07502	-0.089	0.0943232	0.089	0.0943232	-0.03	0.078464	0.03	0.078464					-0.029	-0.0785669	-0.9995	5.949	0.9995	5.949	-0.14925	0.101111	0.14925	0.101111	-0.13525	0.0950471	0.13525	0.0950471	-0.08875	0.0854972	0.08875	0.0854972	-0.05875	-0.0639665
-0.99925	6.12453	-0.99925	6.12419	-0.99925	6.07238	0.99925	6.07238	-0.02975	-0.0789193	0.08875	0.10279	-0.08875	0.10279	-0.99925	6.072	0.99925	6.072	-0.08875	0.0941363	0.08875	0.0941363	-0.02975	0.0784158	0.02975	0.0784158					-0.02875	-0.0786559	-0.99925	5.94599	0.99925	5.94599	-0.149	0.10098	0.149	0.10098	-0.135	0.0950115	0.135	0.0950115	-0.0885	0.0853711	0.0885	0.0853711	-0.0585	-0.0641376
-0.999	6.12151	-0.999	6.12117	-0.999	6.06937	0.999	6.06937	-0.0295	-0.079005	0.0885	0.102596	-0.0885	0.102596	-0.999	6.06898	0.999	6.06898	-0.0885	0.0939526	0.0885	0.0939526									-0.0285	-0.0787442	-0.999	5.94297	0.999	5.94297	-0.14875	0.10085	0.14875	0.10085	-0.13475	0.094976	0.13475	0.094976	-0.08825	0.0852423	0.08825	0.0852423	-0.05825	-0.0643081
-0.99875	6.1185	-0.99875	6.11816	-0.99875	6.06635	0.99875	6.06635	-0.02925	-0.07909	0.08825	0.102404	-0.08825	0.102404	-0.99875	6.06597	0.99875	6.06597	-0.08825	0.0937721	0.08825	0.0937721									-0.02825	-0.0788317	-0.99875	5.93995	0.99875	5.93995	-0.1485	0.100721	0.1485	0.100721	-0.1345	0.0949404	0.1345	0.0949404	-0.088	0.0851109	0.088	0.0851109	-0.058	-0.0644777
-0.9985	6.11548	-0.9985	6.11514	-0.9985	6.06334	0.9985	6.06334	-0.029	-0.0791742	0.088	0.102213	-0.088	0.102213	-0.9985	6.06296	0.9985	6.06296	-0.088	0.093595	0.088	0.093595									-0.028	-0.0789184	-0.9985	5.93694	0.9985	5.93694	-0.14825	0.100593	0.14825	0.100593	-0.13425	0.0949049	0.13425	0.0949049	-0.08775	0.0849768	0.08775	0.0849768	-0.05775	-0.0646467
-0.99825	6.11247	-0.99825	6.11213	-0.99825	6.06033	0.99825	6.06033	-0.02875	-0.0792577	0.08775	0.102024	-0.08775	0.102024	-0.99825	6.05994	0.99825	6.05994	-0.08775	0.0934212	0.08775	0.0934212									-0.02775	-0.0790044	-0.99825	5.93393	0.99825	5.93393	-0.148	0.100466	0.148	0.100466	-0.134	0.0948693	0.134	0.0948693	-0.0875	0.0848401	0.0875	0.0848401	-0.0575	-0.0648149
-0.998	6.10946	-0.998	6.10911	-0.998	6.05731	0.998	6.05731	-0.0285	-0.0793404	0.0875	0.101835	-0.0875	0.101835	-0.998	6.05693	0.998	6.05693	-0.0875	0.0932507	0.0875	0.0932507									-0.0275	-0.0790897	-0.998	5.93091	0.998	5.93091	-0.14775	0.10034	0.14775	0.10034	-0.13375	0.0948336	0.13375	0.0948336	-0.08725	0.0847008	0.08725	0.0847008	-0.05725	-0.0649824
-0.99775	6.10644	-0.99775	6.1061	-0.99775	6.0543	0.99775	6.0543	-0.02825	-0.0794224	0.08725	0.101648	-0.08725	0.101648	-0.99775	6.05392	0.99775	6.05392	-0.08725	0.0930835	0.08725	0.0930835									-0.02725	-0.0791742	-0.99775	5.9279	0.99775	5.9279	-0.1475	0.100214	0.1475	0.100214	-0.1335	0.094798	0.1335	0.094798	-0.087	0.0845587	0.087	0.0845587	-0.057	-0.0651491
-0.9975	6.10343	-0.9975	6.10309	-0.9975	6.05129	0.9975	6.05129	-0.028	-0.0795037	0.087	0.101462	-0.087	0.101462	-0.9975	6.05091	0.9975	6.05091	-0.087	0.0929196	0.087	0.0929196									-0.027	-0.0792579	-0.9975	5.92489	0.9975	5.92489	-0.14725	0.10009	0.14725	0.10009	-0.13325	0.0947624	0.13325	0.0947624	-0.08675	0.0844141	0.08675	0.0844141	-0.05675	-0.0653152
-0.99725	6.10042	-0.99725	6.10008	-0.99725	6.04828	0.99725	6.04828	-0.02775	-0.0795842	0.08675	0.101277	-0.08675	0.101277	-0.99725	6.0479	0.99725	6.0479	-0.08675	0.0927591	0.08675	0.0927591									-0.02675	-0.079341	-0.99725	5.92188	0.99725	5.92188	-0.147	0.0999662	0.147	0.0999662	-0.133	0.0947267	0.133	0.0947267	-0.0865	0.0842668	0.0865	0.0842668	-0.0565	-0.0654805
-0.997	6.09741	-0.997	6.09707	-0.997	6.04527	0.997	6.04527	-0.0275	-0.0796639	0.0865	0.101093	-0.0865	0.101093	-0.997	6.04489	0.997	6.04489	-0.0865	0.0926018	0.0865	0.0926018									-0.0265	-0.0794232	-0.997	5.91887	0.997	5.91887	-0.14675	0.0998433	0.14675	0.0998433	-0.13275	0.094691	0.13275	0.094691	-0.08625	0.0841169	0.08625	0.0841169	-0.05625	-0.065645
-0.99675	6.0944	-0.99675	6.09406	-0.99675	6.04226	0.99675	6.04226	-0.02725	-0.079743	0.08625	0.100911	-0.08625	0.100911	-0.99675	6.04188	0.99675	6.04188	-0.08625	0.0924478	0.08625	0.0924478									-0.02625	-0.0795047	-0.99675	5.91586	0.99675	5.91586	-0.1465	0.0997212	0.1465	0.0997212	-0.1325	0.0946553	0.1325	0.0946553	-0.086	0.0839644	0.086	0.0839644	-0.056	-0.0658089
-0.9965	6.0914	-0.9965	6.09105	-0.9965	6.03925	0.9965	6.03925	-0.027	-0.0798212	0.086	0.100729	-0.086	0.100729	-0.9965	6.03887	0.9965	6.03887	-0.086	0.092297	0.086	0.092297									-0.026	-0.0795855	-0.9965	5.91285	0.9965	5.91285	-0.14625	0.0995999	0.14625	0.0995999	-0.13225	0.0946195	0.13225	0.0946195	-0.08575	0.0838094	0.08575	0.0838094	-0.05575	-0.065972
-0.99625	6.08839	-0.99625	6.08805	-0.99625	6.03625	0.99625	6.03625	-0.02675	-0.0798988	0.08575	0.100549	-0.08575	0.100549	-0.99625	6.03586	0.99625	6.03586	-0.08575	0.0921495	0.08575	0.0921495									-0.02575	-0.0796655	-0.99625	5.90985	0.99625	5.90985	-0.146	0.0994794	0.146	0.0994794	-0.132	0.0945838	0.132	0.0945838	-0.0855	0.0836519	0.0855	0.0836519	-0.0555	-0.0661343
-0.996	6.08538	-0.996	6.08504	-0.996	6.03324	0.996	6.03324	-0.0265	-0.0799756	0.0855	0.10037	-0.0855	0.10037	-0.996	6.03285	0.996	6.03285	-0.0855	0.0920051	0.0855	0.0920051									-0.0255	-0.0797448	-0.996	5.90684	0.996	5.90684	-0.14575	0.0993596	0.14575	0.0993596	-0.13175	0.094548	0.13175	0.094548	-0.08525	0.0834919	0.08525	0.0834919	-0.05525	-0.066296
-0.99575	6.08238	-0.99575	6.08203	-0.99575	6.03023	0.99575	6.03023	-0.02625	-0.0800516	0.08525	0.100192	-0.08525	0.100192	-0.99575	6.02985	0.99575	6.02985	-0.08525	0.0918638	0.08525	0.0918638									-0.02525	-0.0798233	-0.99575	5.90384	0.99575	5.90384	-0.1455	0.0992406	0.1455	0.0992406	-0.1315	0.0945122	0.1315	0.0945122	-0.085	0.0833296	0.085	0.0833296	-0.055	-0.0664569
-0.9955	6.07937	-0.9955	6.07903	-0.9955	6.02723	0.9955	6.02723	-0.026	-0.080127	0.085	0.100015	-0.085	0.100015	-0.9955	6.02684	0.9955	6.02684	-0.085	0.0917256	0.085	0.0917256									-0.025	-0.079901	-0.9955	5.90083	0.9955	5.90083	-0.14525	0.0991223	0.14525	0.0991223	-0.13125	0.0944763	0.13125	0.0944763	-0.08475	0.0831649	0.08475	0.0831649	-0.05475	-0.0666171
-0.99525	6.07637	-0.99525	6.07602	-0.99525	6.02422	0.99525	6.02422	-0.02575	-0.0802015	0.08475	0.0998398	-0.08475	0.0998398	-0.99525	6.02384	0.99525	6.02384	-0.08475	0.0915903	0.08475	0.0915903									-0.02475	-0.079978	-0.99525	5.89783	0.99525	5.89783	-0.145	0.0990048	0.145	0.0990048	-0.131	0.0944405	0.131	0.0944405	-0.0845	0.0829979	0.0845	0.0829979	-0.0545	-0.0667765
-0.995	6.07336	-0.995	6.07302	-0.995	6.02122	0.995	6.02122	-0.0255	-0.0802754	0.0845	0.0996653	-0.0845	0.0996653	-0.995	6.02083	0.995	6.02083	-0.0845	0.0914581	0.0845	0.0914581									-0.0245	-0.0800543	-0.995	5.89482	0.995	5.89482	-0.14475	0.098888	0.14475	0.098888	-0.13075	0.0944046	0.13075	0.0944046	-0.08425	0.0828286	0.08425	0.0828286	-0.05425	-0.0669352
-0.99475	6.07036	-0.99475	6.07002	-0.99475	6.01822	0.99475	6.01822	-0.02525	-0.0803484	0.08425	0.099492	-0.08425	0.099492	-0.99475	6.01783	0.99475	6.01783	-0.08425	0.0913287	0.08425	0.0913287									-0.02425	-0.0801298	-0.99475	5.89182	0.99475	5.89182	-0.1445	0.0987718	0.1445	0.0987718	-0.1305	0.0943686	0.1305	0.0943686	-0.084	0.0826572	0.084	0.0826572	-0.054	-0.0670932
-0.9945	6.06736	-0.9945	6.06702	-0.9945	6.01522	0.9945	6.01522	-0.025	-0.0804208	0.084	0.0993198	-0.084	0.0993198	-0.9945	6.01483	0.9945	6.01483	-0.084	0.0912021	0.084	0.0912021									-0.024	-0.0802046	-0.9945	5.88882	0.9945	5.88882	-0.14425	0.0986564	0.14425	0.0986564	-0.13025	0.0943327	0.13025	0.0943327	-0.08375	0.0824838	0.08375	0.0824838	-0.05375	-0.0672505
-0.99425	6.06436	-0.99425	6.06401	-0.99425	6.01221	0.99425	6.01221	-0.02475	-0.0804924	0.08375	0.0991487	-0.08375	0.0991487	-0.99425	6.01183	0.99425	6.01183	-0.08375	0.0910783	0.08375	0.0910783									-0.02375	-0.0802786	-0.99425	5.88582	0.99425	5.88582	-0.144	0.0985416	0.144	0.0985416	-0.13	0.0942967	0.13	0.0942967	-0.0835	0.0823083	0.0835	0.0823083	-0.0535	-0.067407
-0.994	6.06136	-0.994	6.06101	-0.994	6.00921	0.994	6.00921	-0.0245	-0.0805632	0.0835	0.0989788	-0.0835	0.0989788	-0.994	6.00883	0.994	6.00883	-0.0835	0.0909572	0.0835	0.0909572									-0.0235	-0.0803519	-0.994	5.88282	0.994	5.88282	-0.14375	0.0984275	0.14375	0.0984275	-0.12975	0.0942607	0.12975	0.0942607	-0.08325	0.0821308	0.08325	0.0821308	-0.05325	-0.0675628
-0.99375	6.05836	-0.99375	6.05801	-0.99375	6.00621	0.99375	6.00621	-0.02425	-0.0806334	0.08325	0.0988099	-0.08325	0.0988099	-0.99375	6.00583	0.99375	6.00583	-0.08325	0.0908386	0.08325	0.0908386									-0.02325	-0.0804244	-0.99375	5.87982	0.99375	5.87982	-0.1435	0.0983141	0.1435	0.0983141	-0.1295	0.0942246	0.1295	0.0942246	-0.083	0.0819516	0.083	0.0819516	-0.053	-0.0677178
-0.9935	6.05536	-0.9935	6.05501	-0.9935	6.00321	0.9935	6.00321	-0.024	-0.0807027	0.083	0.0986422	-0.083	0.0986422	-0.9935	6.00283	0.9935	6.00283	-0.083	0.0907226	0.083	0.0907226									-0.023	-0.0804961	-0.9935	5.87682	0.9935	5.87682	-0.14325	0.0982012	0.14325	0.0982012	-0.12925	0.0941885	0.12925	0.0941885	-0.08275	0.0817705	0.08275	0.0817705	-0.05275	-0.0678721
-0.99325	6.05236	-0.99325	6.05202	-0.99325	6.00022	0.99325	6.00022	-0.02375	-0.0807714	0.08275	0.0984755	-0.08275	0.0984755	-0.99325	5.99983	0.99325	5.99983	-0.08275	0.090609	0.08275	0.090609									-0.02275	-0.0805672	-0.99325	5.87382	0.99325	5.87382	-0.143	0.098089	0.143	0.098089	-0.129	0.0941524	0.129	0.0941524	-0.0825	0.0815877	0.0825	0.0815877	-0.0525	-0.0680257
-0.993	6.04936	-0.993	6.04902	-0.993	5.99722	0.993	5.99722	-0.0235	-0.0808392	0.0825	0.09831	-0.0825	0.09831	-0.993	5.99683	0.993	5.99683	-0.0825	0.0904978	0.0825	0.0904978									-0.0225	-0.0806374	-0.993	5.87082	0.993	5.87082	-0.14275	0.0979774	0.14275	0.0979774	-0.12875	0.0941163	0.12875	0.0941163	-0.08225	0.0814033	0.08225	0.0814033	-0.05225	-0.0681786
-0.99275	6.04636	-0.99275	6.04602	-0.99275	5.99422	0.99275	5.99422	-0.02325	-0.0809064	0.08225	0.0981455	-0.08225	0.0981455	-0.99275	5.99384	0.99275	5.99384	-0.08225	0.0903889	0.08225	0.0903889									-0.02225	-0.0807069	-0.99275	5.86782	0.99275	5.86782	-0.1425	0.0978665	0.1425	0.0978665	-0.1285	0.0940801	0.1285	0.0940801	-0.082	0.0812173	0.082	0.0812173	-0.052	-0.0683307
-0.9925	6.04337	-0.9925	6.04303	-0.9925	5.99123	0.9925	5.99123	-0.023	-0.0809728	0.082	0.0979822	-0.082	0.0979822	-0.9925	5.99084	0.9925	5.99084	-0.082	0.0902822	0.082	0.0902822									-0.022	-0.0807757	-0.9925	5.86483	0.9925	5.86483	-0.14225	0.0977561	0.14225	0.0977561	-0.12825	0.0940438	0.12825	0.0940438	-0.08175	0.0810298	0.08175	0.0810298	-0.05175	-0.0684821
-0.99225	6.04037	-0.99225	6.04003	-0.99225	5.98823	0.99225	5.98823	-0.02275	-0.0810384	0.08175	0.0978199	-0.08175	0.0978199	-0.99225	5.98784	0.99225	5.98784	-0.08175	0.0901776	0.08175	0.0901776									-0.02175	-0.0808437	-0.99225	5.86183	0.99225	5.86183	-0.142	0.0976463	0.142	0.0976463	-0.128	0.0940076	0.128	0.0940076	-0.0815	0.080841	0.0815	0.080841	-0.0515	-0.0686327
-0.992	6.03738	-0.992	6.03704	-0.992	5.98524	0.992	5.98524	-0.0225	-0.0811034	0.0815	0.0976586	-0.0815	0.0976586	-0.992	5.98485	0.992	5.98485	-0.0815	0.0900751	0.0815	0.0900751									-0.0215	-0.080911	-0.992	5.85884	0.992	5.85884	-0.14175	0.097537	0.14175	0.097537	-0.12775	0.0939713	0.12775	0.0939713	-0.08125	0.0806508	0.08125	0.0806508	-0.05125	-0.0687826
-0.99175	6.03439	-0.99175	6.03404	-0.99175	5.98224	0.99175	5.98224	-0.02225	-0.0811675	0.08125	0.0974985	-0.08125	0.0974985	-0.99175	5.98186	0.99175	5.98186	-0.08125	0.0899745	0.08125	0.0899745									-0.02125	-0.0809775	-0.99175	5.85584	0.99175	5.85584	-0.1415	0.0974283	0.1415	0.0974283	-0.1275	0.0939349	0.1275	0.0939349	-0.081	0.0804594	0.081	0.0804594	-0.051	-0.0689318
-0.9915	6.03139	-0.9915	6.03105	-0.9915	5.97925	0.9915	5.97925	-0.022	-0.0812309	0.081	0.0973393	-0.081	0.0973393	-0.9915	5.97886	0.9915	5.97886	-0.081	0.0898759	0.081	0.0898759									-0.021	-0.0810433	-0.9915	5.85285	0.9915	5.85285	-0.14125	0.0973202	0.14125	0.0973202	-0.12725	0.0938985	0.12725	0.0938985	-0.08075	0.0802668	0.08075	0.0802668	-0.05075	-0.0690803
-0.99125	6.0284	-0.99125	6.02806	-0.99125	5.97626	0.99125	5.97626	-0.02175	-0.0812936	0.08075	0.0971813	-0.08075	0.0971813	-0.99125	5.97587	0.99125	5.97587	-0.08075	0.0897791	0.08075	0.0897791									-0.02075	-0.0811083	-0.99125	5.84986	0.99125	5.84986	-0.141	0.0972126	0.141	0.0972126	-0.127	0.0938621	0.127	0.0938621	-0.0805	0.0800731	0.0805	0.0800731	-0.0505	-0.069228
-0.991	6.02541	-0.991	6.02506	-0.991	5.97327	0.991	5.97327	-0.0215	-0.0813556	0.0805	0.0970243	-0.0805	0.0970243	-0.991	5.97288	0.991	5.97288	-0.0805	0.089684	0.0805	0.089684									-0.0205	-0.0811726	-0.991	5.84687	0.991	5.84687	-0.14075	0.0971055	0.14075	0.0971055	-0.12675	0.0938256	0.12675	0.0938256	-0.08025	0.0798783	0.08025	0.0798783	-0.05025	-0.069375
-0.99075	6.02242	-0.99075	6.02207	-0.99075	5.97027	0.99075	5.97027	-0.02125	-0.0814168	0.08025	0.0968683	-0.08025	0.0968683	-0.99075	5.96989	0.99075	5.96989	-0.08025	0.0895907	0.08025	0.0895907									-0.02025	-0.0812361	-0.99075	5.84388	0.99075	5.84388	-0.1405	0.0969989	0.1405	0.0969989	-0.1265	0.0937891	0.1265	0.0937891	-0.08	0.0796826	0.08	0.0796826	-0.05	-0.0695212
-0.9905	6.01943	-0.9905	6.01908	-0.9905	5.96728	0.9905	5.96728	-0.021	-0.0814772	0.08	0.0967133	-0.08	0.0967133	-0.9905	5.9669	0.9905	5.9669	-0.08	0.089499	0.08	0.089499									-0.02	-0.0812989	-0.9905	5.84089	0.9905	5.84089	-0.14025	0.0968929	0.14025	0.0968929	-0.12625	0.0937526	0.12625	0.0937526	-0.07975	0.079486	0.07975	0.079486	-0.04975	-0.0696667
-0.99025	6.01644	-0.99025	6.01609	-0.99025	5.9643	0.99025	5.9643	-0.02075	-0.0815369	0.07975	0.0965594	-0.07975	0.0965594	-0.99025	5.96391	0.99025	5.96391	-0.07975	0.0894088	0.07975	0.0894088									-0.01975	-0.0813609	-0.99025	5.8379	0.99025	5.8379	-0.14	0.0967873	0.14	0.0967873	-0.126	0.0937159	0.126	0.0937159	-0.0795	0.0792886	0.0795	0.0792886	-0.0495	-0.0698115
-0.99	6.01345	-0.99	6.01311	-0.99	5.96131	0.99	5.96131	-0.0205	-0.0815959	0.0795	0.0964064	-0.0795	0.0964064	-0.99	5.96092	0.99	5.96092	-0.0795	0.0893201	0.0795	0.0893201									-0.0195	-0.0814222	-0.99	5.83491	0.99	5.83491	-0.13975	0.0966822	0.13975	0.0966822	-0.12575	0.0936793	0.12575	0.0936793	-0.07925	0.0790904	0.07925	0.0790904	-0.04925	-0.0699556
-0.98975	6.01046	-0.98975	6.01012	-0.98975	5.95832	0.98975	5.95832	-0.02025	-0.0816541	0.07925	0.0962545	-0.07925	0.0962545	-0.98975	5.95793	0.98975	5.95793	-0.07925	0.0892329	0.07925	0.0892329									-0.01925	-0.0814827	-0.98975	5.83192	0.98975	5.83192	-0.1395	0.0965776	0.1395	0.0965776	-0.1255	0.0936426	0.1255	0.0936426	-0.079	0.0788914	0.079	0.0788914	-0.049	-0.0700989
-0.9895	6.00748	-0.9895	6.00713	-0.9895	5.95533	0.9895	5.95533	-0.02	-0.0817116	0.079	0.0961036	-0.079	0.0961036	-0.9895	5.95494	0.9895	5.95494	-0.079	0.089147	0.079	0.089147									-0.019	-0.0815425	-0.9895	5.82894	0.9895	5.82894	-0.13925	0.0964735	0.13925	0.0964735	-0.12525	0.0936058	0.12525	0.0936058	-0.07875	0.0786918	0.07875	0.0786918	-0.04875	-0.0702414
-0.98925	6.00449	-0.98925	6.00414	-0.98925	5.95235	0.98925	5.95235	-0.01975	-0.0817683	0.07875	0.0959537	-0.07875	0.0959537	-0.98925	5.95196	0.98925	5.95196	-0.07875	0.0890624	0.07875	0.0890624									-0.01875	-0.0816015	-0.98925	5.82595	0.98925	5.82595	-0.139	0.0963698	0.139	0.0963698	-0.125	0.093569	0.125	0.093569	-0.0785	0.0784916	0.0785	0.0784916	-0.0485	-0.0703833
-0.989	6.0015	-0.989	6.00116	-0.989	5.94936	0.989	5.94936	-0.0195	-0.0818243	0.0785	0.0958047	-0.0785	0.0958047	-0.989	5.94897	0.989	5.94897	-0.0785	0.0889791	0.0785	0.0889791									-0.0185	-0.0816598	-0.989	5.82296	0.989	5.82296	-0.13875	0.0962666	0.13875	0.0962666	-0.12475	0.0935321	0.12475	0.0935321	-0.07825	0.0782909	0.07825	0.0782909	-0.04825	-0.0705244
-0.98875	5.99852	-0.98875	5.99817	-0.98875	5.94638	0.98875	5.94638	-0.01925	-0.0818796	0.07825	0.0956567	-0.07825	0.0956567	-0.98875	5.94599	0.98875	5.94599	-0.07825	0.088897	0.07825	0.088897									-0.01825	-0.0817173	-0.98875	5.81998	0.98875	5.81998	-0.1385	0.0961638	0.1385	0.0961638	-0.1245	0.0934952	0.1245	0.0934952	-0.078	0.0780896	0.078	0.0780896	-0.048	-0.0706648
-0.9885	5.99553	-0.9885	5.99519	-0.9885	5.94339	0.9885	5.94339	-0.019	-0.0819341	0.078	0.0955097	-0.078	0.0955097	-0.9885	5.943	0.9885	5.943	-0.078	0.0888161	0.078	0.0888161									-0.018	-0.0817741	-0.9885	5.81699	0.9885	5.81699	-0.13825	0.0960614	0.13825	0.0960614	-0.12425	0.0934583	0.12425	0.0934583	-0.07775	0.077888	0.07775	0.077888	-0.04775	-0.0708044
-0.98825	5.99255	-0.98825	5.99221	-0.98825	5.94041	0.98825	5.94041	-0.01875	-0.0819878	0.07775	0.0953637	-0.07775	0.0953637	-0.98825	5.94002	0.98825	5.94002	-0.07775	0.0887362	0.07775	0.0887362									-0.01775	-0.0818302	-0.98825	5.81401	0.98825	5.81401	-0.138	0.0959595	0.138	0.0959595	-0.124	0.0934212	0.124	0.0934212	-0.0775	0.0776859	0.0775	0.0776859	-0.0475	-0.0709433
-0.988	5.98957	-0.988	5.98922	-0.988	5.93743	0.988	5.93743	-0.0185	-0.0820408	0.0775	0.0952186	-0.0775	0.0952186	-0.988	5.93704	0.988	5.93704	-0.0775	0.0886574	0.0775	0.0886574									-0.0175	-0.0818854	-0.988	5.81103	0.988	5.81103	-0.13775	0.0958579	0.13775	0.0958579	-0.12375	0.0933842	0.12375	0.0933842	-0.07725	0.0774835	0.07725	0.0774835	-0.04725	-0.0710815
-0.98775	5.98659	-0.98775	5.98624	-0.98775	5.93444	0.98775	5.93444	-0.01825	-0.0820931	0.07725	0.0950744	-0.07725	0.0950744	-0.98775	5.93406	0.98775	5.93406	-0.07725	0.0885796	0.07725	0.0885796									-0.01725	-0.08194	-0.98775	5.80805	0.98775	5.80805	-0.1375	0.0957568	0.1375	0.0957568	-0.1235	0.093347	0.1235	0.093347	-0.077	0.0772807	0.077	0.0772807	-0.047	-0.0712189
-0.9875	5.98361	-0.9875	5.98326	-0.9875	5.93146	0.9875	5.93146	-0.018	-0.0821446	0.077	0.0949312	-0.077	0.0949312	-0.9875	5.93107	0.9875	5.93107	-0.077	0.0885028	0.077	0.0885028									-0.017	-0.0819938	-0.9875	5.80507	0.9875	5.80507	-0.13725	0.095656	0.13725	0.095656	-0.12325	0.0933098	0.12325	0.0933098	-0.07675	0.0770777	0.07675	0.0770777	-0.04675	-0.0713556
-0.98725	5.98063	-0.98725	5.98028	-0.98725	5.92848	0.98725	5.92848	-0.01775	-0.0821954	0.07675	0.094789	-0.07675	0.094789	-0.98725	5.92809	0.98725	5.92809	-0.07675	0.0884269	0.07675	0.0884269									-0.01675	-0.0820468	-0.98725	5.80209	0.98725	5.80209	-0.137	0.0955557	0.137	0.0955557	-0.123	0.0932726	0.123	0.0932726	-0.0765	0.0768745	0.0765	0.0768745	-0.0465	-0.0714915
-0.987	5.97765	-0.987	5.9773	-0.987	5.9255	0.987	5.9255	-0.0175	-0.0822454	0.0765	0.0946476	-0.0765	0.0946476	-0.987	5.92511	0.987	5.92511	-0.0765	0.0883519	0.0765	0.0883519									-0.0165	-0.0820991	-0.987	5.79911	0.987	5.79911	-0.13675	0.0954557	0.13675	0.0954557	-0.12275	0.0932352	0.12275	0.0932352	-0.07625	0.0766711	0.07625	0.0766711	-0.04625	-0.0716267
-0.98675	5.97467	-0.98675	5.97432	-0.98675	5.92253	0.98675	5.92253	-0.01725	-0.0822947	0.07625	0.0945072	-0.07625	0.0945072	-0.98675	5.92214	0.98675	5.92214	-0.07625	0.0882777	0.07625	0.0882777									-0.01625	-0.0821506	-0.98675	5.79613	0.98675	5.79613	-0.1365	0.0953561	0.1365	0.0953561	-0.1225	0.0931979	0.1225	0.0931979	-0.076	0.0764675	0.076	0.0764675	-0.046	-0.0717612
-0.9865	5.97169	-0.9865	5.97135	-0.9865	5.91955	0.9865	5.91955	-0.017	-0.0823433	0.076	0.0943676	-0.076	0.0943676	-0.9865	5.91916	0.9865	5.91916	-0.076	0.0882043	0.076	0.0882043									-0.016	-0.0822014	-0.9865	5.79315	0.9865	5.79315	-0.13625	0.0952568	0.13625	0.0952568	-0.12225	0.0931604	0.12225	0.0931604	-0.07575	0.0762638	0.07575	0.0762638	-0.04575	-0.071895
-0.98625	5.96871	-0.98625	5.96837	-0.98625	5.91657	0.98625	5.91657	-0.01675	-0.0823911	0.07575	0.094229	-0.07575	0.094229	-0.98625	5.91618	0.98625	5.91618	-0.07575	0.0881317	0.07575	0.0881317									-0.01575	-0.0822515	-0.98625	5.79017	0.98625	5.79017	-0.136	0.0951579	0.136	0.0951579	-0.122	0.0931229	0.122	0.0931229	-0.0755	0.0760601	0.0755	0.0760601	-0.0455	-0.072028
-0.986	5.96574	-0.986	5.96539	-0.986	5.91359	0.986	5.91359	-0.0165	-0.0824381	0.0755	0.0940913	-0.0755	0.0940913	-0.986	5.9132	0.986	5.9132	-0.0755	0.0880598	0.0755	0.0880598									-0.0155	-0.0823008	-0.986	5.7872	0.986	5.7872					-0.12175	0.0930853	0.12175	0.0930853	-0.07525	0.0758563	0.07525	0.0758563	-0.04525	-0.0721603
-0.98575	5.96276	-0.98575	5.96242	-0.98575	5.91062	0.98575	5.91062	-0.01625	-0.0824844	0.07525	0.0939544	-0.07525	0.0939544	-0.98575	5.91023	0.98575	5.91023	-0.07525	0.0879887	0.07525	0.0879887									-0.01525	-0.0823493	-0.98575	5.78422	0.98575	5.78422					-0.1215	0.0930476	0.1215	0.0930476	-0.075	0.0756525	0.075	0.0756525	-0.045	-0.0722918
-0.9855	5.95979	-0.9855	5.95944	-0.9855	5.90764	0.9855	5.90764	-0.016	-0.08253	0.075	0.0938185	-0.075	0.0938185	-0.9855	5.90725	0.9855	5.90725	-0.075	0.0879182	0.075	0.0879182									-0.015	-0.0823971	-0.9855	5.78125	0.9855	5.78125					-0.12125	0.0930099	0.12125	0.0930099	-0.07475	0.0754487	0.07475	0.0754487	-0.04475	-0.0724226
-0.98525	5.95681	-0.98525	5.95647	-0.98525	5.90467	0.98525	5.90467	-0.01575	-0.0825748	0.07475	0.0936834	-0.07475	0.0936834	-0.98525	5.90428	0.98525	5.90428	-0.07475	0.0878483	0.07475	0.0878483									-0.01475	-0.0824441	-0.98525	5.77827	0.98525	5.77827					-0.121	0.0929721	0.121	0.0929721	-0.0745	0.0752449	0.0745	0.0752449	-0.0445	-0.0725527
-0.985	5.95384	-0.985	5.95349	-0.985	5.9017	0.985	5.9017	-0.0155	-0.0826189	0.0745	0.0935491	-0.0745	0.0935491	-0.985	5.90131	0.985	5.90131	-0.0745	0.0877791	0.0745	0.0877791									-0.0145	-0.0824904	-0.985	5.7753	0.985	5.7753					-0.12075	0.0929342	0.12075	0.0929342	-0.07425	0.0750412	0.07425	0.0750412	-0.04425	-0.072682
-0.98475	5.95087	-0.98475	5.95052	-0.98475	5.89872	0.98475	5.89872	-0.01525	-0.0826622	0.07425	0.0934157	-0.07425	0.0934157	-0.98475	5.89833	0.98475	5.89833	-0.07425	0.0877104	0.07425	0.0877104									-0.01425	-0.082536	-0.98475	5.77233	0.98475	5.77233					-0.1205	0.0928963	0.1205	0.0928963	-0.074	0.0748376	0.074	0.0748376	-0.044	-0.0728106
-0.9845	5.94789	-0.9845	5.94755	-0.9845	5.89575	0.9845	5.89575	-0.015	-0.0827048	0.074	0.0932832	-0.074	0.0932832	-0.9845	5.89536	0.9845	5.89536	-0.074	0.0876423	0.074	0.0876423									-0.014	-0.0825808	-0.9845	5.76935	0.9845	5.76935					-0.12025	0.0928583	0.12025	0.0928583	-0.07375	0.0746341	0.07375	0.0746341	-0.04375	-0.0729384
-0.98425	5.94492	-0.98425	5.94458	-0.98425	5.89278	0.98425	5.89278	-0.01475	-0.0827467	0.07375	0.0931515	-0.07375	0.0931515	-0.98425	5.89239	0.98425	5.89239	-0.07375	0.0875748	0.07375	0.0875748									-0.01375	-0.0826248	-0.98425	5.76638	0.98425	5.76638					-0.12	0.0928202	0.12	0.0928202	-0.0735	0.0744308	0.0735	0.0744308	-0.0435	-0.0730656
-0.984	5.94195	-0.984	5.94161	-0.984	5.88981	0.984	5.88981	-0.0145	-0.0827878	0.0735	0.0930206	-0.0735	0.0930206	-0.984	5.88942	0.984	5.88942	-0.0735	0.0875077	0.0735	0.0875077									-0.0135	-0.0826682	-0.984	5.76341	0.984	5.76341					-0.11975	0.092782	0.11975	0.092782	-0.07325	0.0742276	0.07325	0.0742276	-0.04325	-0.0731919
-0.98375	5.93898	-0.98375	5.93864	-0.98375	5.88684	0.98375	5.88684	-0.01425	-0.0828281	0.07325	0.0928905	-0.07325	0.0928905	-0.98375	5.88645	0.98375	5.88645	-0.07325	0.0874412	0.07325	0.0874412									-0.01325	-0.0827107	-0.98375	5.76044	0.98375	5.76044					-0.1195	0.0927437	0.1195	0.0927437	-0.073	0.0740247	0.073	0.0740247	-0.043	-0.0733176
-0.9835	5.93601	-0.9835	5.93567	-0.9835	5.88387	0.9835	5.88387	-0.014	-0.0828677	0.073	0.0927613	-0.073	0.0927613	-0.9835	5.88348	0.9835	5.88348	-0.073	0.0873751	0.073	0.0873751									-0.013	-0.0827525	-0.9835	5.75747	0.9835	5.75747					-0.11925	0.0927054	0.11925	0.0927054	-0.07275	0.0738219	0.07275	0.0738219	-0.04275	-0.0734425
-0.98325	5.93305	-0.98325	5.9327	-0.98325	5.8809	0.98325	5.8809	-0.01375	-0.0829066	0.07275	0.0926329	-0.07275	0.0926329	-0.98325	5.88051	0.98325	5.88051	-0.07275	0.0873095	0.07275	0.0873095									-0.01275	-0.0827936	-0.98325	5.75451	0.98325	5.75451					-0.119	0.0926669	0.119	0.0926669	-0.0725	0.0736194	0.0725	0.0736194	-0.0425	-0.0735667
-0.983	5.93008	-0.983	5.92973	-0.983	5.87794	0.983	5.87794	-0.0135	-0.0829447	0.0725	0.0925052	-0.0725	0.0925052	-0.983	5.87754	0.983	5.87754	-0.0725	0.0872443	0.0725	0.0872443									-0.0125	-0.0828339	-0.983	5.75154	0.983	5.75154					-0.11875	0.0926284	0.11875	0.0926284	-0.07225	0.0734171	0.07225	0.0734171	-0.04225	-0.0736901
-0.98275	5.92711	-0.98275	5.92677	-0.98275	5.87497	0.98275	5.87497	-0.01325	-0.0829821	0.07225	0.0923784	-0.07225	0.0923784	-0.98275	5.87458	0.98275	5.87458	-0.07225	0.0871795	0.07225	0.0871795									-0.01225	-0.0828734	-0.98275	5.74857	0.98275	5.74857					-0.1185	0.0925898	0.1185	0.0925898	-0.072	0.073215	0.072	0.073215	-0.042	-0.0738128
-0.9825	5.92415	-0.9825	5.9238	-0.9825	5.872	0.9825	5.872	-0.013	-0.0830187	0.072	0.0922523	-0.072	0.0922523	-0.9825	5.87161	0.9825	5.87161	-0.072	0.0871151	0.072	0.0871151									-0.012	-0.0829123	-0.9825	5.74561	0.9825	5.74561					-0.11825	0.0925511	0.11825	0.0925511	-0.07175	0.0730133	0.07175	0.0730133	-0.04175	-0.0739347
-0.98225	5.92118	-0.98225	5.92083	-0.98225	5.86904	0.98225	5.86904	-0.01275	-0.0830546	0.07175	0.0921271	-0.07175	0.0921271	-0.98225	5.86865	0.98225	5.86865	-0.07175	0.0870511	0.07175	0.0870511									-0.01175	-0.0829503	-0.98225	5.74264	0.98225	5.74264					-0.118	0.0925123	0.118	0.0925123	-0.0715	0.0728118	0.0715	0.0728118	-0.0415	-0.074056
-0.982	5.91822	-0.982	5.91787	-0.982	5.86607	0.982	5.86607	-0.0125	-0.0830898	0.0715	0.0920026	-0.0715	0.0920026	-0.982	5.86568	0.982	5.86568	-0.0715	0.0869875	0.0715	0.0869875									-0.0115	-0.0829876	-0.982	5.73968	0.982	5.73968					-0.11775	0.0924734	0.11775	0.0924734	-0.07125	0.0726107	0.07125	0.0726107	-0.04125	-0.0741764
-0.98175	5.91525	-0.98175	5.91491	-0.98175	5.86311	0.98175	5.86311	-0.01225	-0.0831241	0.07125	0.0918788	-0.07125	0.0918788	-0.98175	5.86272	0.98175	5.86272	-0.07125	0.0869242	0.07125	0.0869242									-0.01125	-0.0830242	-0.98175	5.73671	0.98175	5.73671					-0.1175	0.0924344	0.1175	0.0924344	-0.071	0.0724099	0.071	0.0724099	-0.041	-0.0742962
-0.9815	5.91229	-0.9815	5.91194	-0.9815	5.86015	0.9815	5.86015	-0.012	-0.0831578	0.071	0.0917558	-0.071	0.0917558	-0.9815	5.85976	0.9815	5.85976	-0.071	0.0868612	0.071	0.0868612									-0.011	-0.08306	-0.9815	5.73375	0.9815	5.73375					-0.11725	0.0923953	0.11725	0.0923953	-0.07075	0.0722095	0.07075	0.0722095	-0.04075	-0.0744152
-0.98125	5.90933	-0.98125	5.90898	-0.98125	5.85718	0.98125	5.85718	-0.01175	-0.0831907	0.07075	0.0916336	-0.07075	0.0916336	-0.98125	5.85679	0.98125	5.85679	-0.07075	0.0867985	0.07075	0.0867985									-0.01075	-0.0830951	-0.98125	5.73079	0.98125	5.73079					-0.117	0.0923561	0.117	0.0923561	-0.0705	0.0720094	0.0705	0.0720094	-0.0405	-0.0745335
-0.981	5.90637	-0.981	5.90602	-0.981	5.85422	0.981	5.85422	-0.0115	-0.0832229	0.0705	0.0915121	-0.0705	0.0915121	-0.981	5.85383	0.981	5.85383	-0.0705	0.0867362	0.0705	0.0867362									-0.0105	-0.0831294	-0.981	5.72783	0.981	5.72783					-0.11675	0.0923168	0.11675	0.0923168	-0.07025	0.0718097	0.07025	0.0718097	-0.04025	-0.074651
-0.98075	5.90341	-0.98075	5.90306	-0.98075	5.85126	0.98075	5.85126	-0.01125	-0.0832543	0.07025	0.0913913	-0.07025	0.0913913	-0.98075	5.85087	0.98075	5.85087	-0.07025	0.0866741	0.07025	0.0866741									-0.01025	-0.083163	-0.98075	5.72487	0.98075	5.72487					-0.1165	0.0922774	0.1165	0.0922774	-0.07	0.0716103	0.07	0.0716103	-0.04	-0.0747678
-0.9805	5.90045	-0.9805	5.9001	-0.9805	5.8483	0.9805	5.8483	-0.011	-0.0832849	0.07	0.0912713	-0.07	0.0912713	-0.9805	5.84791	0.9805	5.84791	-0.07	0.0866123	0.07	0.0866123									-0.01	-0.0831958	-0.9805	5.72191	0.9805	5.72191					-0.11625	0.0922379	0.11625	0.0922379	-0.06975	0.0714114	0.06975	0.0714114	-0.03975	-0.0748838
-0.98025	5.89749	-0.98025	5.89714	-0.98025	5.84534	0.98025	5.84534	-0.01075	-0.0833149	0.06975	0.091152	-0.06975	0.091152	-0.98025	5.84495	0.98025	5.84495	-0.06975	0.0865508	0.06975	0.0865508									-0.00975	-0.0832279	-0.98025	5.71895	0.98025	5.71895					-0.116	0.0921983	0.116	0.0921983	-0.0695	0.0712129	0.0695	0.0712129	-0.0395	-0.0749991
-0.98	5.89453	-0.98	5.89418	-0.98	5.84239	0.98	5.84239	-0.0105	-0.083344	0.0695	0.0910334	-0.0695	0.0910334	-0.98	5.84199	0.98	5.84199	-0.0695	0.0864896	0.0695	0.0864896									-0.0095	-0.0832592	-0.98	5.71599	0.98	5.71599					-0.11575	0.0921586	0.11575	0.0921586	-0.06925	0.0710148	0.06925	0.0710148	-0.03925	-0.0751137
-0.97975	5.89157	-0.97975	5.89122	-0.97975	5.83943	0.97975	5.83943	-0.01025	-0.0833725	0.06925	0.0909155	-0.06925	0.0909155	-0.97975	5.83904	0.97975	5.83904	-0.06925	0.0864286	0.06925	0.0864286									-0.00925	-0.0832898	-0.97975	5.71303	0.97975	5.71303					-0.1155	0.0921187	0.1155	0.0921187	-0.069	0.0708171	0.069	0.0708171	-0.039	-0.0752275
-0.9795	5.88861	-0.9795	5.88827	-0.9795	5.83647	0.9795	5.83647	-0.01	-0.0834001	0.069	0.0907983	-0.069	0.0907983	-0.9795	5.83608	0.9795	5.83608	-0.069	0.0863678	0.069	0.0863678									-0.009	-0.0833197	-0.9795	5.71008	0.9795	5.71008					-0.11525	0.0920787	0.11525	0.0920787	-0.06875	0.0706199	0.06875	0.0706199	-0.03875	-0.0753406
-0.97925	5.88566	-0.97925	5.88531	-0.97925	5.83351	0.97925	5.83351	-0.00975	-0.0834271	0.06875	0.0906818	-0.06875	0.0906818	-0.97925	5.83312	0.97925	5.83312	-0.06875	0.0863072	0.06875	0.0863072									-0.00875	-0.0833487	-0.97925	5.70712	0.97925	5.70712					-0.115	0.0920387	0.115	0.0920387	-0.0685	0.0704231	0.0685	0.0704231	-0.0385	-0.075453
-0.979	5.8827	-0.979	5.88236	-0.979	5.83056	0.979	5.83056	-0.0095	-0.0834533	0.0685	0.090566	-0.0685	0.090566	-0.979	5.83017	0.979	5.83017	-0.0685	0.0862469	0.0685	0.0862469									-0.0085	-0.0833771	-0.979	5.70416	0.979	5.70416					-0.11475	0.0919985	0.11475	0.0919985	-0.06825	0.0702268	0.06825	0.0702268	-0.03825	-0.0755646
-0.97875	5.87975	-0.97875	5.8794	-0.97875	5.82761	0.97875	5.82761	-0.00925	-0.0834787	0.06825	0.0904508	-0.06825	0.0904508	-0.97875	5.82721	0.97875	5.82721	-0.06825	0.0861868	0.06825	0.0861868									-0.00825	-0.0834047	-0.97875	5.70121	0.97875	5.70121					-0.1145	0.0919581	0.1145	0.0919581	-0.068	0.0700309	0.068	0.0700309	-0.038	-0.0756755
-0.9785	5.8768	-0.9785	5.87645	-0.9785	5.82465	0.9785	5.82465	-0.009	-0.0835034	0.068	0.0903364	-0.068	0.0903364	-0.9785	5.82426	0.9785	5.82426	-0.068	0.0861268	0.068	0.0861268									-0.008	-0.0834315	-0.9785	5.69826	0.9785	5.69826					-0.11425	0.0919177	0.11425	0.0919177	-0.06775	0.0698355	0.06775	0.0698355	-0.03775	-0.0757856
-0.97825	5.87384	-0.97825	5.87349	-0.97825	5.8217	0.97825	5.8217	-0.00875	-0.0835274	0.06775	0.0902226	-0.06775	0.0902226	-0.97825	5.82131	0.97825	5.82131	-0.06775	0.0860671	0.06775	0.0860671									-0.00775	-0.0834576	-0.97825	5.6953	0.97825	5.6953					-0.114	0.0918771	0.114	0.0918771	-0.0675	0.0696407	0.0675	0.0696407	-0.0375	-0.075895
-0.978	5.87089	-0.978	5.87054	-0.978	5.81875	0.978	5.81875	-0.0085	-0.0835506	0.0675	0.0901094	-0.0675	0.0901094	-0.978	5.81835	0.978	5.81835	-0.0675	0.0860075	0.0675	0.0860075									-0.0075	-0.083483	-0.978	5.69235	0.978	5.69235					-0.11375	0.0918363	0.11375	0.0918363	-0.06725	0.0694463	0.06725	0.0694463	-0.03725	-0.0760037
-0.97775	5.86794	-0.97775	5.86759	-0.97775	5.81579	0.97775	5.81579	-0.00825	-0.0835731	0.06725	0.0899969	-0.06725	0.0899969	-0.97775	5.8154	0.97775	5.8154	-0.06725	0.0859481	0.06725	0.0859481									-0.00725	-0.0835076	-0.97775	5.6894	0.97775	5.6894					-0.1135	0.0917955	0.1135	0.0917955	-0.067	0.0692524	0.067	0.0692524	-0.037	-0.0761116
-0.9775	5.86499	-0.9775	5.86464	-0.9775	5.81284	0.9775	5.81284	-0.008	-0.0835948	0.067	0.0898851	-0.067	0.0898851	-0.9775	5.81245	0.9775	5.81245	-0.067	0.0858889	0.067	0.0858889									-0.007	-0.0835314	-0.9775	5.68645	0.9775	5.68645					-0.11325	0.0917544	0.11325	0.0917544	-0.06675	0.069059	0.06675	0.069059	-0.03675	-0.0762188
-0.97725	5.86204	-0.97725	5.86169	-0.97725	5.80989	0.97725	5.80989	-0.00775	-0.0836157	0.06675	0.0897739	-0.06675	0.0897739	-0.97725	5.8095	0.97725	5.8095	-0.06675	0.0858299	0.06675	0.0858299									-0.00675	-0.0835545	-0.97725	5.6835	0.97725	5.6835					-0.113	0.0917133	0.113	0.0917133	-0.0665	0.0688662	0.0665	0.0688662	-0.0365	-0.0763252
-0.977	5.85909	-0.977	5.85874	-0.977	5.80694	0.977	5.80694	-0.0075	-0.083636	0.0665	0.0896633	-0.0665	0.0896633	-0.977	5.80655	0.977	5.80655	-0.0665	0.085771	0.0665	0.085771									-0.0065	-0.0835769	-0.977	5.68055	0.977	5.68055					-0.11275	0.091672	0.11275	0.091672	-0.06625	0.0686739	0.06625	0.0686739	-0.03625	-0.0764309
-0.97675	5.85614	-0.97675	5.85579	-0.97675	5.804	0.97675	5.804	-0.00725	-0.0836555	0.06625	0.0895534	-0.06625	0.0895534	-0.97675	5.8036	0.97675	5.8036	-0.06625	0.0857122	0.06625	0.0857122									-0.00625	-0.0835985	-0.97675	5.6776	0.97675	5.6776					-0.1125	0.0916305	0.1125	0.0916305	-0.066	0.0684821	0.066	0.0684821	-0.036	-0.0765359
-0.9765	5.85319	-0.9765	5.85284	-0.9765	5.80105	0.9765	5.80105	-0.007	-0.0836742	0.066	0.0894441	-0.066	0.0894441	-0.9765	5.80065	0.9765	5.80065	-0.066	0.0856536	0.066	0.0856536									-0.006	-0.0836193	-0.9765	5.67465	0.9765	5.67465					-0.11225	0.0915889	0.11225	0.0915889	-0.06575	0.0682908	0.06575	0.0682908	-0.03575	-0.0766401
-0.97625	5.85025	-0.97625	5.8499	-0.97625	5.7981	0.97625	5.7981	-0.00675	-0.0836922	0.06575	0.0893354	-0.06575	0.0893354	-0.97625	5.79771	0.97625	5.79771	-0.06575	0.0855952	0.06575	0.0855952									-0.00575	-0.0836394	-0.97625	5.67171	0.97625	5.67171					-0.112	0.0915472	0.112	0.0915472	-0.0655	0.0681001	0.0655	0.0681001	-0.0355	-0.0767436
-0.976	5.8473	-0.976	5.84695	-0.976	5.79515	0.976	5.79515	-0.0065	-0.0837094	0.0655	0.0892273	-0.0655	0.0892273	-0.976	5.79476	0.976	5.79476	-0.0655	0.0855368	0.0655	0.0855368									-0.0055	-0.0836588	-0.976	5.66876	0.976	5.66876					-0.11175	0.0915053	0.11175	0.0915053	-0.06525	0.0679099	0.06525	0.0679099	-0.03525	-0.0768463
-0.97575	5.84435	-0.97575	5.844	-0.97575	5.79221	0.97575	5.79221	-0.00625	-0.0837259	0.06525	0.0891198	-0.06525	0.0891198	-0.97575	5.79182	0.97575	5.79182	-0.06525	0.0854786	0.06525	0.0854786									-0.00525	-0.0836774	-0.97575	5.66582	0.97575	5.66582					-0.1115	0.0914632	0.1115	0.0914632	-0.065	0.0677203	0.065	0.0677203	-0.035	-0.0769483
-0.9755	5.84141	-0.9755	5.84106	-0.9755	5.78926	0.9755	5.78926	-0.006	-0.0837417	0.065	0.0890129	-0.065	0.0890129	-0.9755	5.78887	0.9755	5.78887	-0.065	0.0854205	0.065	0.0854205									-0.005	-0.0836953	-0.9755	5.66287	0.9755	5.66287					-0.11125	0.0914209	0.11125	0.0914209	-0.06475	0.0675313	0.06475	0.0675313	-0.03475	-0.0770496
-0.97525	5.83846	-0.97525	5.83812	-0.97525	5.78632	0.97525	5.78632	-0.00575	-0.0837567	0.06475	0.0889066	-0.06475	0.0889066	-0.97525	5.78593	0.97525	5.78593	-0.06475	0.0853626	0.06475	0.0853626									-0.00475	-0.0837124	-0.97525	5.65993	0.97525	5.65993					-0.111	0.0913785	0.111	0.0913785	-0.0645	0.0673428	0.0645	0.0673428	-0.0345	-0.0771501
-0.975	5.83552	-0.975	5.83517	-0.975	5.78338	0.975	5.78338	-0.0055	-0.0837709	0.0645	0.0888009	-0.0645	0.0888009	-0.975	5.78298	0.975	5.78298	-0.0645	0.0853047	0.0645	0.0853047									-0.0045	-0.0837288	-0.975	5.65698	0.975	5.65698					-0.11075	0.0913359	0.11075	0.0913359	-0.06425	0.0671549	0.06425	0.0671549	-0.03425	-0.0772499
-0.97475	5.83258	-0.97475	5.83223	-0.97475	5.78043	0.97475	5.78043	-0.00525	-0.0837844	0.06425	0.0886958	-0.06425	0.0886958	-0.97475	5.78004	0.97475	5.78004	-0.06425	0.085247	0.06425	0.085247									-0.00425	-0.0837444	-0.97475	5.65404	0.97475	5.65404					-0.1105	0.0912931	0.1105	0.0912931	-0.064	0.0669676	0.064	0.0669676	-0.034	-0.077349
-0.9745	5.82964	-0.9745	5.82929	-0.9745	5.77749	0.9745	5.77749	-0.005	-0.0837972	0.064	0.0885913	-0.064	0.0885913	-0.9745	5.7771	0.9745	5.7771	-0.064	0.0851894	0.064	0.0851894									-0.004	-0.0837593	-0.9745	5.6511	0.9745	5.6511					-0.11025	0.0912501	0.11025	0.0912501	-0.06375	0.0667808	0.06375	0.0667808	-0.03375	-0.0774473
-0.97425	5.8267	-0.97425	5.82635	-0.97425	5.77455	0.97425	5.77455	-0.00475	-0.0838092	0.06375	0.0884873	-0.06375	0.0884873	-0.97425	5.77416	0.97425	5.77416	-0.06375	0.0851318	0.06375	0.0851318									-0.00375	-0.0837734	-0.97425	5.64816	0.97425	5.64816					-0.11	0.0912069	0.11	0.0912069	-0.0635	0.0665947	0.0635	0.0665947	-0.0335	-0.0775448
-0.974	5.82376	-0.974	5.82341	-0.974	5.77161	0.974	5.77161	-0.0045	-0.0838205	0.0635	0.0883839	-0.0635	0.0883839	-0.974	5.77122	0.974	5.77122	-0.0635	0.0850744	0.0635	0.0850744									-0.0035	-0.0837868	-0.974	5.64522	0.974	5.64522					-0.10975	0.0911636	0.10975	0.0911636	-0.06325	0.0664091	0.06325	0.0664091	-0.03325	-0.0776416
-0.97375	5.82082	-0.97375	5.82047	-0.97375	5.76867	0.97375	5.76867	-0.00425	-0.083831	0.06325	0.0882811	-0.06325	0.0882811	-0.97375	5.76828	0.97375	5.76828	-0.06325	0.0850171	0.06325	0.0850171									-0.00325	-0.0837994	-0.97375	5.64228	0.97375	5.64228					-0.1095	0.09112	0.1095	0.09112	-0.063	0.0662241	0.063	0.0662241	-0.033	-0.0777377
-0.9735	5.81788	-0.9735	5.81753	-0.9735	5.76573	0.9735	5.76573	-0.004	-0.0838408	0.063	0.0881788	-0.063	0.0881788	-0.9735	5.76534	0.9735	5.76534	-0.063	0.0849598	0.063	0.0849598									-0.003	-0.0838113	-0.9735	5.63934	0.9735	5.63934					-0.10925	0.0910763	0.10925	0.0910763	-0.06275	0.0660397	0.06275	0.0660397	-0.03275	-0.0778331
-0.97325	5.81494	-0.97325	5.81459	-0.97325	5.7628	0.97325	5.7628	-0.00375	-0.0838498	0.06275	0.088077	-0.06275	0.088077	-0.97325	5.7624	0.97325	5.7624	-0.06275	0.0849027	0.06275	0.0849027									-0.00275	-0.0838224	-0.97325	5.6364	0.97325	5.6364					-0.109	0.0910323	0.109	0.0910323	-0.0625	0.065856	0.0625	0.065856	-0.0325	-0.0779277
-0.973	5.812	-0.973	5.81165	-0.973	5.75986	0.973	5.75986	-0.0035	-0.0838581	0.0625	0.0879758	-0.0625	0.0879758	-0.973	5.75946	0.973	5.75946	-0.0625	0.0848456	0.0625	0.0848456									-0.0025	-0.0838328	-0.973	5.63347	0.973	5.63347					-0.10875	0.0909881	0.10875	0.0909881	-0.06225	0.0656728	0.06225	0.0656728	-0.03225	-0.0780215
-0.97275	5.80907	-0.97275	5.80872	-0.97275	5.75692	0.97275	5.75692	-0.00325	-0.0838656	0.06225	0.0878752	-0.06225	0.0878752	-0.97275	5.75653	0.97275	5.75653	-0.06225	0.0847886	0.06225	0.0847886									-0.00225	-0.0838425	-0.97275	5.63053	0.97275	5.63053					-0.1085	0.0909437	0.1085	0.0909437	-0.062	0.0654902	0.062	0.0654902	-0.032	-0.0781146
-0.9725	5.80613	-0.9725	5.80578	-0.9725	5.75399	0.9725	5.75399	-0.003	-0.0838724	0.062	0.0877751	-0.062	0.0877751	-0.9725	5.75359	0.9725	5.75359	-0.062	0.0847317	0.062	0.0847317									-0.002	-0.0838514	-0.9725	5.62759	0.9725	5.62759					-0.10825	0.090899	0.10825	0.090899	-0.06175	0.0653083	0.06175	0.0653083	-0.03175	-0.078207
-0.97225	5.8032	-0.97225	5.80285	-0.97225	5.75105	0.97225	5.75105	-0.00275	-0.0838785	0.06175	0.0876755	-0.06175	0.0876755	-0.97225	5.75066	0.97225	5.75066	-0.06175	0.0846749	0.06175	0.0846749									-0.00175	-0.0838595	-0.97225	5.62466	0.97225	5.62466					-0.108	0.0908542	0.108	0.0908542	-0.0615	0.065127	0.0615	0.065127	-0.0315	-0.0782986
-0.972	5.80026	-0.972	5.79991	-0.972	5.74812	0.972	5.74812	-0.0025	-0.0838838	0.0615	0.0875764	-0.0615	0.0875764	-0.972	5.74772	0.972	5.74772	-0.0615	0.0846182	0.0615	0.0846182									-0.0015	-0.0838669	-0.972	5.62172	0.972	5.62172					-0.10775	0.090809	0.10775	0.090809	-0.06125	0.0649463	0.06125	0.0649463
-0.97175	5.79733	-0.97175	5.79698	-0.97175	5.74518	0.97175	5.74518	-0.00225	-0.0838883	0.06125	0.0874779	-0.06125	0.0874779	-0.97175	5.74479	0.97175	5.74479	-0.06125	0.0845615	0.06125	0.0845615									-0.00125	-0.0838736	-0.97175	5.61879	0.97175	5.61879					-0.1075	0.0907637	0.1075	0.0907637	-0.061	0.0647662	0.061	0.0647662
-0.9715	5.7944	-0.9715	5.79405	-0.9715	5.74225	0.9715	5.74225	-0.002	-0.0838921	0.061	0.0873799	-0.061	0.0873799	-0.9715	5.74186	0.9715	5.74186	-0.061	0.0845049	0.061	0.0845049									-0.001	-0.0838795	-0.9715	5.61586	0.9715	5.61586					-0.10725	0.0907181	0.10725	0.0907181	-0.06075	0.0645867	0.06075	0.0645867
-0.97125	5.79146	-0.97125	5.79111	-0.97125	5.73932	0.97125	5.73932	-0.00175	-0.0838952	0.06075	0.0872824	-0.06075	0.0872824	-0.97125	5.73892	0.97125	5.73892	-0.06075	0.0844484	0.06075	0.0844484									-0.00075	-0.0838847	-0.97125	5.61293	0.97125	5.61293					-0.107	0.0906722	0.107	0.0906722	-0.0605	0.0644079	0.0605	0.0644079
-0.971	5.78853	-0.971	5.78818	-0.971	5.73639	0.971	5.73639	-0.0015	-0.0838975	0.0605	0.0871854	-0.0605	0.0871854	-0.971	5.73599	0.971	5.73599	-0.0605	0.084392	0.0605	0.084392									-0.0005	-0.0838891	-0.971	5.61	0.971	5.61					-0.10675	0.0906261	0.10675	0.0906261	-0.06025	0.0642297	0.06025	0.0642297
-0.97075	5.7856	-0.97075	5.78525	-0.97075	5.73346	0.97075	5.73346	-0.00125	-0.083899	0.06025	0.0870889	-0.06025	0.0870889	-0.97075	5.73306	0.97075	5.73306	-0.06025	0.0843356	0.06025	0.0843356									-0.00025	-0.0838927	-0.97075	5.60706	0.97075	5.60706					-0.1065	0.0905797	0.1065	0.0905797	-0.06	0.0640522	0.06	0.0640522
-0.9705	5.78267	-0.9705	5.78232	-0.9705	5.73053	0.9705	5.73053	-0.001	-0.0838999	0.06	0.086993	-0.06	0.086993	-0.9705	5.73013	0.9705	5.73013	-0.06	0.0842793	0.06	0.0842793									0	-0.0838957	-0.9705	5.60414	0.9705	5.60414					-0.10625	0.090533	0.10625	0.090533	-0.05975	0.0638752	0.05975	0.0638752
-0.97025	5.77974	-0.97025	5.77939	-0.97025	5.7276	0.97025	5.7276	-0.00075	-0.0838999	0.05975	0.0868975	-0.05975	0.0868975	-0.97025	5.7272	0.97025	5.7272	-0.05975	0.084223	0.05975	0.084223									0.00025	-0.0838927	-0.97025	5.60121	0.97025	5.60121					-0.106	0.090486	0.106	0.090486	-0.0595	0.063699	0.0595	0.063699
-0.97	5.77682	-0.97	5.77646	-0.97	5.72467	0.97	5.72467	-0.0005	-0.0838992	0.0595	0.0868025	-0.0595	0.0868025	-0.97	5.72427	0.97	5.72427	-0.0595	0.0841669	0.0595	0.0841669									0.0005	-0.0838891	-0.97	5.59828	0.97	5.59828					-0.10575	0.0904388	0.10575	0.0904388
-0.96975	5.77389	-0.96975	5.77354	-0.96975	5.72174	0.96975	5.72174	-0.00025	-0.0838978	0.05925	0.086708	-0.05925	0.086708	-0.96975	5.72135	0.96975	5.72135	-0.05925	0.0841108	0.05925	0.0841108									0.00075	-0.0838847	-0.96975	5.59535	0.96975	5.59535					-0.1055	0.0903912	0.1055	0.0903912
-0.9695	5.77096	-0.9695	5.77061	-0.9695	5.71882	0.9695	5.71882	0	-0.0838957	0.059	0.086614	-0.059	0.086614	-0.9695	5.71842	0.9695	5.71842	-0.059	0.0840547	0.059	0.0840547									0.001	-0.0838795	-0.9695	5.59242	0.9695	5.59242					-0.10525	0.0903433	0.10525	0.0903433
-0.96925	5.76804	-0.96925	5.76768	-0.96925	5.71589	0.96925	5.71589	0.00025	-0.0838978	0.05875	0.0865204	-0.05875	0.0865204	-0.96925	5.71549	0.96925	5.71549	-0.05875	0.0839987	0.05875	0.0839987									0.00125	-0.0838736	-0.96925	5.5895	0.96925	5.5895					-0.105	0.0902951	0.105	0.0902951
-0.969	5.76511	-0.969	5.76476	-0.969	5.71297	0.969	5.71297	0.0005	-0.0838992	0.0585	0.0864274	-0.0585	0.0864274	-0.969	5.71257	0.969	5.71257	-0.0585	0.0839428	0.0585	0.0839428									0.0015	-0.0838669	-0.969	5.58657	0.969	5.58657					-0.10475	0.0902465	0.10475	0.0902465
-0.96875	5.76219	-0.96875	5.76184	-0.96875	5.71004	0.96875	5.71004	0.00075	-0.0838999	0.05825	0.0863348	-0.05825	0.0863348	-0.96875	5.70965	0.96875	5.70965	-0.05825	0.0838869	0.05825	0.0838869									0.00175	-0.0838595	-0.96875	5.58365	0.96875	5.58365					-0.1045	0.0901977	0.1045	0.0901977
-0.9685	5.75926	-0.9685	5.75891	-0.9685	5.70712	0.9685	5.70712	0.001	-0.0838999	0.058	0.0862427	-0.058	0.0862427	-0.9685	5.70672	0.9685	5.70672	-0.058	0.0838311	0.058	0.0838311									0.002	-0.0838514	-0.9685	5.58073	0.9685	5.58073					-0.10425	0.0901484	0.10425	0.0901484
-0.96825	5.75634	-0.96825	5.75599	-0.96825	5.7042	0.96825	5.7042	0.00125	-0.083899	0.05775	0.0861511	-0.05775	0.0861511	-0.96825	5.7038	0.96825	5.7038	-0.05775	0.0837754	0.05775	0.0837754									0.00225	-0.0838425	-0.96825	5.5778	0.96825	5.5778					-0.104	0.0900988	0.104	0.0900988
-0.968	5.75342	-0.968	5.75307	-0.968	5.70127	0.968	5.70127	0.0015	-0.0838975	0.0575	0.0860599	-0.0575	0.0860599	-0.968	5.70088	0.968	5.70088	-0.0575	0.0837197	0.0575	0.0837197									0.0025	-0.0838328	-0.968	5.57488	0.968	5.57488					-0.10375	0.0900489	0.10375	0.0900489
-0.96775	5.7505	-0.96775	5.75014	-0.96775	5.69835	0.96775	5.69835	0.00175	-0.0838952	0.05725	0.0859692	-0.05725	0.0859692	-0.96775	5.69795	0.96775	5.69795	-0.05725	0.0836641	0.05725	0.0836641									0.00275	-0.0838224	-0.96775	5.57196	0.96775	5.57196					-0.1035	0.0899985	0.1035	0.0899985
-0.9675	5.74758	-0.9675	5.74722	-0.9675	5.69543	0.9675	5.69543	0.002	-0.0838921	0.057	0.0858789	-0.057	0.0858789	-0.9675	5.69503	0.9675	5.69503	-0.057	0.0836085	0.057	0.0836085									0.003	-0.0838113	-0.9675	5.56904	0.9675	5.56904					-0.10325	0.0899477	0.10325	0.0899477
-0.96725	5.74466	-0.96725	5.7443	-0.96725	5.69251	0.96725	5.69251	0.00225	-0.0838883	0.05675	0.0857891	-0.05675	0.0857891	-0.96725	5.69211	0.96725	5.69211	-0.05675	0.083553	0.05675	0.083553									0.00325	-0.0837994	-0.96725	5.56612	0.96725	5.56612					-0.103	0.0898966	0.103	0.0898966
-0.967	5.74174	-0.967	5.74139	-0.967	5.68959	0.967	5.68959	0.0025	-0.0838838	0.0565	0.0856998	-0.0565	0.0856998	-0.967	5.68919	0.967	5.68919	-0.0565	0.0834975	0.0565	0.0834975									0.0035	-0.0837868	-0.967	5.5632	0.967	5.5632					-0.10275	0.089845	0.10275	0.089845
-0.96675	5.73882	-0.96675	5.73847	-0.96675	5.68667	0.96675	5.68667	0.00275	-0.0838785	0.05625	0.0856109	-0.05625	0.0856109	-0.96675	5.68628	0.96675	5.68628	-0.05625	0.0834421	0.05625	0.0834421									0.00375	-0.0837734	-0.96675	5.56028	0.96675	5.56028					-0.1025	0.089793	0.1025	0.089793
-0.9665	5.7359	-0.9665	5.73555	-0.9665	5.68376	0.9665	5.68376	0.003	-0.0838724	0.056	0.0855224	-0.056	0.0855224	-0.9665	5.68336	0.9665	5.68336	-0.056	0.0833868	0.056	0.0833868									0.004	-0.0837593	-0.9665	5.55736	0.9665	5.55736					-0.10225	0.0897405	0.10225	0.0897405
-0.96625	5.73298	-0.96625	5.73263	-0.96625	5.68084	0.96625	5.68084	0.00325	-0.0838656	0.05575	0.0854344	-0.05575	0.0854344	-0.96625	5.68044	0.96625	5.68044	-0.05575	0.0833315	0.05575	0.0833315									0.00425	-0.0837444	-0.96625	5.55445	0.96625	5.55445					-0.102	0.0896876	0.102	0.0896876
-0.966	5.73007	-0.966	5.72972	-0.966	5.67792	0.966	5.67792	0.0035	-0.0838581	0.0555	0.0853468	-0.0555	0.0853468	-0.966	5.67753	0.966	5.67753	-0.0555	0.0832763	0.0555	0.0832763									0.0045	-0.0837288	-0.966	5.55153	0.966	5.55153					-0.10175	0.0896342	0.10175	0.0896342
-0.96575	5.72715	-0.96575	5.7268	-0.96575	5.67501	0.96575	5.67501	0.00375	-0.0838498	0.05525	0.0852597	-0.05525	0.0852597	-0.96575	5.67461	0.96575	5.67461	-0.05525	0.0832212	0.05525	0.0832212									0.00475	-0.0837124	-0.96575	5.54862	0.96575	5.54862					-0.1015	0.0895803	0.1015	0.0895803
-0.9655	5.72424	-0.9655	5.72389	-0.9655	5.67209	0.9655	5.67209	0.004	-0.0838408	0.055	0.085173	-0.055	0.085173	-0.9655	5.6717	0.9655	5.6717	-0.055	0.0831661	0.055	0.0831661									0.005	-0.0836953	-0.9655	5.5457	0.9655	5.5457					-0.10125	0.0895259	0.10125	0.0895259
-0.96525	5.72132	-0.96525	5.72097	-0.96525	5.66918	0.96525	5.66918	0.00425	-0.083831	0.05475	0.0850867	-0.05475	0.0850867	-0.96525	5.66878	0.96525	5.66878	-0.05475	0.083111	0.05475	0.083111									0.00525	-0.0836774	-0.96525	5.54279	0.96525	5.54279					-0.101	0.0894709	0.101	0.0894709
-0.965	5.71841	-0.965	5.71806	-0.965	5.66627	0.965	5.66627	0.0045	-0.0838205	0.0545	0.0850009	-0.0545	0.0850009	-0.965	5.66587	0.965	5.66587	-0.0545	0.0830561	0.0545	0.0830561									0.0055	-0.0836588	-0.965	5.53988	0.965	5.53988					-0.10075	0.0894154	0.10075	0.0894154
-0.96475	5.7155	-0.96475	5.71515	-0.96475	5.66335	0.96475	5.66335	0.00475	-0.0838092	0.05425	0.0849155	-0.05425	0.0849155	-0.96475	5.66296	0.96475	5.66296	-0.05425	0.0830012	0.05425	0.0830012									0.00575	-0.0836394	-0.96475	5.53696	0.96475	5.53696					-0.1005	0.0893594	0.1005	0.0893594
-0.9645	5.71259	-0.9645	5.71224	-0.9645	5.66044	0.9645	5.66044	0.005	-0.0837972	0.054	0.0848305	-0.054	0.0848305	-0.9645	5.66004	0.9645	5.66004	-0.054	0.0829463	0.054	0.0829463									0.006	-0.0836193	-0.9645	5.53405	0.9645	5.53405					-0.10025	0.0893028	0.10025	0.0893028
-0.96425	5.70968	-0.96425	5.70932	-0.96425	5.65753	0.96425	5.65753	0.00525	-0.0837844	0.05375	0.0847459	-0.05375	0.0847459	-0.96425	5.65713	0.96425	5.65713	-0.05375	0.0828915	0.05375	0.0828915									0.00625	-0.0835985	-0.96425	5.53114	0.96425	5.53114					-0.1	0.0892455	0.1	0.0892455
-0.964	5.70677	-0.964	5.70641	-0.964	5.65462	0.964	5.65462	0.0055	-0.0837709	0.0535	0.0846618	-0.0535	0.0846618	-0.964	5.65422	0.964	5.65422	-0.0535	0.0828368	0.0535	0.0828368									0.0065	-0.0835769	-0.964	5.52823	0.964	5.52823					-0.09975	0.0891877	0.09975	0.0891877
-0.96375	5.70386	-0.96375	5.7035	-0.96375	5.65171	0.96375	5.65171	0.00575	-0.0837567	0.05325	0.0845781	-0.05325	0.0845781	-0.96375	5.65131	0.96375	5.65131	-0.05325	0.0827821	0.05325	0.0827821									0.00675	-0.0835545	-0.96375	5.52532	0.96375	5.52532					-0.0995	0.0891292	0.0995	0.0891292
-0.9635	5.70095	-0.9635	5.7006	-0.9635	5.6488	0.9635	5.6488	0.006	-0.0837417	0.053	0.0844948	-0.053	0.0844948	-0.9635	5.64841	0.9635	5.64841	-0.053	0.0827275	0.053	0.0827275									0.007	-0.0835314	-0.9635	5.52241	0.9635	5.52241					-0.09925	0.08907	0.09925	0.08907
-0.96325	5.69804	-0.96325	5.69769	-0.96325	5.6459	0.96325	5.6459	0.00625	-0.0837259	0.05275	0.0844119	-0.05275	0.0844119	-0.96325	5.6455	0.96325	5.6455	-0.05275	0.082673	0.05275	0.082673									0.00725	-0.0835076	-0.96325	5.51951	0.96325	5.51951					-0.099	0.0890101	0.099	0.0890101
-0.963	5.69513	-0.963	5.69478	-0.963	5.64299	0.963	5.64299	0.0065	-0.0837094	0.0525	0.0843294	-0.0525	0.0843294	-0.963	5.64259	0.963	5.64259	-0.0525	0.0826185	0.0525	0.0826185									0.0075	-0.083483	-0.963	5.5166	0.963	5.5166					-0.09875	0.0889495	0.09875	0.0889495
-0.96275	5.69223	-0.96275	5.69187	-0.96275	5.64008	0.96275	5.64008	0.00675	-0.0836922	0.05225	0.0842473	-0.05225	0.0842473	-0.96275	5.63968	0.96275	5.63968	-0.05225	0.0825641	0.05225	0.0825641									0.00775	-0.0834576	-0.96275	5.51369	0.96275	5.51369					-0.0985	0.0888882	0.0985	0.0888882
-0.9625	5.68932	-0.9625	5.68897	-0.9625	5.63718	0.9625	5.63718	0.007	-0.0836742	0.052	0.0841656	-0.052	0.0841656	-0.9625	5.63678	0.9625	5.63678	-0.052	0.0825098	0.052	0.0825098									0.008	-0.0834315	-0.9625	5.51079	0.9625	5.51079					-0.09825	0.0888261	0.09825	0.0888261
-0.96225	5.68642	-0.96225	5.68606	-0.96225	5.63427	0.96225	5.63427	0.00725	-0.0836555	0.05175	0.0840844	-0.05175	0.0840844	-0.96225	5.63387	0.96225	5.63387	-0.05175	0.0824555	0.05175	0.0824555									0.00825	-0.0834047	-0.96225	5.50788	0.96225	5.50788					-0.098	0.0887632	0.098	0.0887632
-0.962	5.68351	-0.962	5.68316	-0.962	5.63137	0.962	5.63137	0.0075	-0.083636	0.0515	0.0840035	-0.0515	0.0840035	-0.962	5.63097	0.962	5.63097	-0.0515	0.0824013	0.0515	0.0824013									0.0085	-0.0833771	-0.962	5.50498	0.962	5.50498					-0.09775	0.0886995	0.09775	0.0886995
-0.96175	5.68061	-0.96175	5.68026	-0.96175	5.62847	0.96175	5.62847	0.00775	-0.0836157	0.05125	0.083923	-0.05125	0.083923	-0.96175	5.62807	0.96175	5.62807	-0.05125	0.0823472	0.05125	0.0823472									0.00875	-0.0833487	-0.96175	5.50207	0.96175	5.50207					-0.0975	0.0886349	0.0975	0.0886349
-0.9615	5.67771	-0.9615	5.67735	-0.9615	5.62556	0.9615	5.62556	0.008	-0.0835948	0.051	0.083843	-0.051	0.083843	-0.9615	5.62516	0.9615	5.62516	-0.051	0.0822932	0.051	0.0822932									0.009	-0.0833197	-0.9615	5.49917	0.9615	5.49917					-0.09725	0.0885694	0.09725	0.0885694
-0.96125	5.67481	-0.96125	5.67445	-0.96125	5.62266	0.96125	5.62266	0.00825	-0.0835731	0.05075	0.0837633	-0.05075	0.0837633	-0.96125	5.62226	0.96125	5.62226	-0.05075	0.0822392	0.05075	0.0822392									0.00925	-0.0832898	-0.96125	5.49627	0.96125	5.49627					-0.097	0.088503	0.097	0.088503
-0.961	5.67191	-0.961	5.67155	-0.961	5.61976	0.961	5.61976	0.0085	-0.0835506	0.0505	0.083684	-0.0505	0.083684	-0.961	5.61936	0.961	5.61936	-0.0505	0.0821853	0.0505	0.0821853									0.0095	-0.0832592	-0.961	5.49337	0.961	5.49337					-0.09675	0.0884356	0.09675	0.0884356
-0.96075	5.66901	-0.96075	5.66865	-0.96075	5.61686	0.96075	5.61686	0.00875	-0.0835274	0.05025	0.0836052	-0.05025	0.0836052	-0.96075	5.61646	0.96075	5.61646	-0.05025	0.0821315	0.05025	0.0821315									0.00975	-0.0832279	-0.96075	5.49047	0.96075	5.49047					-0.0965	0.0883673	0.0965	0.0883673
-0.9605	5.66611	-0.9605	5.66575	-0.9605	5.61396	0.9605	5.61396	0.009	-0.0835034	0.05	0.0835267	-0.05	0.0835267	-0.9605	5.61356	0.9605	5.61356	-0.05	0.0820777	0.05	0.0820777									0.01	-0.0831958	-0.9605	5.48757	0.9605	5.48757					-0.09625	0.0882979	0.09625	0.0882979
-0.96025	5.66321	-0.96025	5.66285	-0.96025	5.61106	0.96025	5.61106	0.00925	-0.0834787	0.04975	0.0834486	-0.04975	0.0834486	-0.96025	5.61066	0.96025	5.61066	-0.04975	0.082024	0.04975	0.082024									0.01025	-0.083163	-0.96025	5.48467	0.96025	5.48467					-0.096	0.0882274	0.096	0.0882274
-0.96	5.66031	-0.96	5.65996	-0.96	5.60816	0.96	5.60816	0.0095	-0.0834533	0.0495	0.0833709	-0.0495	0.0833709	-0.96	5.60776	0.96	5.60776	-0.0495	0.0819704	0.0495	0.0819704									0.0105	-0.0831294	-0.96	5.48177	0.96	5.48177					-0.09575	0.0881559	0.09575	0.0881559
-0.95975	5.65741	-0.95975	5.65706	-0.95975	5.60527	0.95975	5.60527	0.00975	-0.0834271	0.04925	0.0832936	-0.04925	0.0832936	-0.95975	5.60487	0.95975	5.60487	-0.04925	0.0819169	0.04925	0.0819169									0.01075	-0.0830951	-0.95975	5.47888	0.95975	5.47888					-0.0955	0.0880831	0.0955	0.0880831
-0.9595	5.65452	-0.9595	5.65416	-0.9595	5.60237	0.9595	5.60237	0.01	-0.0834001	0.049	0.0832167	-0.049	0.0832167	-0.9595	5.60197	0.9595	5.60197	-0.049	0.0818635	0.049	0.0818635									0.011	-0.08306	-0.9595	5.47598	0.9595	5.47598					-0.09525	0.0880092	0.09525	0.0880092
-0.95925	5.65162	-0.95925	5.65127	-0.95925	5.59947	0.95925	5.59947	0.01025	-0.0833725	0.04875	0.0831402	-0.04875	0.0831402	-0.95925	5.59907	0.95925	5.59907	-0.04875	0.0818102	0.04875	0.0818102									0.01125	-0.0830242	-0.95925	5.47308	0.95925	5.47308					-0.095	0.0879341	0.095	0.0879341
-0.959	5.64873	-0.959	5.64837	-0.959	5.59658	0.959	5.59658	0.0105	-0.083344	0.0485	0.0830641	-0.0485	0.0830641	-0.959	5.59618	0.959	5.59618	-0.0485	0.0817569	0.0485	0.0817569									0.0115	-0.0829876	-0.959	5.47019	0.959	5.47019					-0.09475	0.0878576	0.09475	0.0878576
-0.95875	5.64583	-0.95875	5.64548	-0.95875	5.59369	0.95875	5.59369	0.01075	-0.0833149	0.04825	0.0829883	-0.04825	0.0829883	-0.95875	5.59328	0.95875	5.59328	-0.04825	0.0817038	0.04825	0.0817038									0.01175	-0.0829503	-0.95875	5.4673	0.95875	5.4673					-0.0945	0.0877798	0.0945	0.0877798
-0.9585	5.64294	-0.9585	5.64258	-0.9585	5.59079	0.9585	5.59079	0.011	-0.0832849	0.048	0.0829129	-0.048	0.0829129	-0.9585	5.59039	0.9585	5.59039	-0.048	0.0816507	0.048	0.0816507									0.012	-0.0829123	-0.9585	5.4644	0.9585	5.4644					-0.09425	0.0877007	0.09425	0.0877007
-0.95825	5.64005	-0.95825	5.63969	-0.95825	5.5879	0.95825	5.5879	0.01125	-0.0832543	0.04775	0.0828379	-0.04775	0.0828379	-0.95825	5.5875	0.95825	5.5875	-0.04775	0.0815977	0.04775	0.0815977									0.01225	-0.0828734	-0.95825	5.46151	0.95825	5.46151					-0.094	0.0876201	0.094	0.0876201
-0.958	5.63715	-0.958	5.6368	-0.958	5.58501	0.958	5.58501	0.0115	-0.0832229	0.0475	0.0827633	-0.0475	0.0827633	-0.958	5.58461	0.958	5.58461	-0.0475	0.0815448	0.0475	0.0815448									0.0125	-0.0828339	-0.958	5.45862	0.958	5.45862					-0.09375	0.087538	0.09375	0.087538
-0.95775	5.63426	-0.95775	5.63391	-0.95775	5.58212	0.95775	5.58212	0.01175	-0.0831907	0.04725	0.0826891	-0.04725	0.0826891	-0.95775	5.58172	0.95775	5.58172	-0.04725	0.081492	0.04725	0.081492									0.01275	-0.0827936	-0.95775	5.45573	0.95775	5.45573					-0.0935	0.0874544	0.0935	0.0874544
-0.9575	5.63137	-0.9575	5.63102	-0.9575	5.57923	0.9575	5.57923	0.012	-0.0831578	0.047	0.0826153	-0.047	0.0826153	-0.9575	5.57882	0.9575	5.57882	-0.047	0.0814393	0.047	0.0814393									0.013	-0.0827525	-0.9575	5.45284	0.9575	5.45284					-0.09325	0.0873692	0.09325	0.0873692
-0.95725	5.62848	-0.95725	5.62813	-0.95725	5.57634	0.95725	5.57634	0.01225	-0.0831241	0.04675	0.0825418	-0.04675	0.0825418	-0.95725	5.57594	0.95725	5.57594	-0.04675	0.0813867	0.04675	0.0813867									0.01325	-0.0827107	-0.95725	5.44995	0.95725	5.44995					-0.093	0.0872823	0.093	0.0872823
-0.957	5.62559	-0.957	5.62524	-0.957	5.57345	0.957	5.57345	0.0125	-0.0830898	0.0465	0.0824687	-0.0465	0.0824687	-0.957	5.57305	0.957	5.57305	-0.0465	0.0813342	0.0465	0.0813342									0.0135	-0.0826682	-0.957	5.44706	0.957	5.44706					-0.09275	0.0871937	0.09275	0.0871937
-0.95675	5.62271	-0.95675	5.62235	-0.95675	5.57056	0.95675	5.57056	0.01275	-0.0830546	0.04625	0.082396	-0.04625	0.082396	-0.95675	5.57016	0.95675	5.57016	-0.04625	0.0812818	0.04625	0.0812818									0.01375	-0.0826248	-0.95675	5.44417	0.95675	5.44417					-0.0925	0.0871034	0.0925	0.0871034
-0.9565	5.61982	-0.9565	5.61946	-0.9565	5.56767	0.9565	5.56767	0.013	-0.0830187	0.046	0.0823236	-0.046	0.0823236	-0.9565	5.56727	0.9565	5.56727	-0.046	0.0812295	0.046	0.0812295									0.014	-0.0825808	-0.9565	5.44128	0.9565	5.44128					-0.09225	0.0870112	0.09225	0.0870112
-0.95625	5.61693	-0.95625	5.61658	-0.95625	5.56479	0.95625	5.56479	0.01325	-0.0829821	0.04575	0.0822517	-0.04575	0.0822517	-0.95625	5.56438	0.95625	5.56438	-0.04575	0.0811773	0.04575	0.0811773									0.01425	-0.082536	-0.95625	5.4384	0.95625	5.4384					-0.092	0.0869172	0.092	0.0869172
-0.956	5.61405	-0.956	5.61369	-0.956	5.5619	0.956	5.5619	0.0135	-0.0829447	0.0455	0.0821801	-0.0455	0.0821801	-0.956	5.5615	0.956	5.5615	-0.0455	0.0811252	0.0455	0.0811252									0.0145	-0.0824904	-0.956	5.43551	0.956	5.43551					-0.09175	0.0868212	0.09175	0.0868212
-0.95575	5.61116	-0.95575	5.6108	-0.95575	5.55901	0.95575	5.55901	0.01375	-0.0829066	0.04525	0.0821089	-0.04525	0.0821089	-0.95575	5.55861	0.95575	5.55861	-0.04525	0.0810733	0.04525	0.0810733									0.01475	-0.0824441	-0.95575	5.43263	0.95575	5.43263					-0.0915	0.0867232	0.0915	0.0867232
-0.9555	5.60828	-0.9555	5.60792	-0.9555	5.55613	0.9555	5.55613	0.014	-0.0828677	0.045	0.082038	-0.045	0.082038	-0.9555	5.55573	0.9555	5.55573	-0.045	0.0810214	0.045	0.0810214									0.015	-0.0823971	-0.9555	5.42974	0.9555	5.42974					-0.09125	0.0866231	0.09125	0.0866231
-0.95525	5.60539	-0.95525	5.60504	-0.95525	5.55325	0.95525	5.55325	0.01425	-0.0828281	0.04475	0.0819676	-0.04475	0.0819676	-0.95525	5.55284	0.95525	5.55284	-0.04475	0.0809696	0.04475	0.0809696									0.01525	-0.0823493	-0.95525	5.42686	0.95525	5.42686					-0.091	0.0865209	0.091	0.0865209
-0.955	5.60251	-0.955	5.60215	-0.955	5.55036	0.955	5.55036	0.0145	-0.0827878	0.0445	0.0818975	-0.0445	0.0818975	-0.955	5.54996	0.955	5.54996	-0.0445	0.080918	0.0445	0.080918									0.0155	-0.0823008	-0.955	5.42397	0.955	5.42397					-0.09075	0.0864166	0.09075	0.0864166
-0.95475	5.59963	-0.95475	5.59927	-0.95475	5.54748	0.95475	5.54748	0.01475	-0.0827467	0.04425	0.0818277	-0.04425	0.0818277	-0.95475	5.54708	0.95475	5.54708	-0.04425	0.0808665	0.04425	0.0808665									0.01575	-0.0822515	-0.95475	5.42109	0.95475	5.42109					-0.0905	0.08631	0.0905	0.08631
-0.9545	5.59675	-0.9545	5.59639	-0.9545	5.5446	0.9545	5.5446	0.015	-0.0827048	0.044	0.0817584	-0.044	0.0817584	-0.9545	5.5442	0.9545	5.5442	-0.044	0.0808151	0.044	0.0808151									0.016	-0.0822014	-0.9545	5.41821	0.9545	5.41821					-0.09025	0.0862012	0.09025	0.0862012
-0.95425	5.59387	-0.95425	5.59351	-0.95425	5.54172	0.95425	5.54172	0.01525	-0.0826622	0.04375	0.0816894	-0.04375	0.0816894	-0.95425	5.54132	0.95425	5.54132	-0.04375	0.0807638	0.04375	0.0807638									0.01625	-0.0821506	-0.95425	5.41533	0.95425	5.41533					-0.09	0.08609	0.09	0.08609
-0.954	5.59099	-0.954	5.59063	-0.954	5.53884	0.954	5.53884	0.0155	-0.0826189	0.0435	0.0816208	-0.0435	0.0816208	-0.954	5.53844	0.954	5.53844	-0.0435	0.0807126	0.0435	0.0807126									0.0165	-0.0820991	-0.954	5.41245	0.954	5.41245					-0.08975	0.0859764	0.08975	0.0859764
-0.95375	5.58811	-0.95375	5.58775	-0.95375	5.53596	0.95375	5.53596	0.01575	-0.0825748	0.04325	0.0815526	-0.04325	0.0815526	-0.95375	5.53556	0.95375	5.53556	-0.04325	0.0806616	0.04325	0.0806616									0.01675	-0.0820468	-0.95375	5.40957	0.95375	5.40957					-0.0895	0.0858603	0.0895	0.0858603
-0.9535	5.58523	-0.9535	5.58487	-0.9535	5.53308	0.9535	5.53308	0.016	-0.08253	0.043	0.0814847	-0.043	0.0814847	-0.9535	5.53268	0.9535	5.53268	-0.043	0.0806107	0.043	0.0806107									0.017	-0.0819938	-0.9535	5.40669	0.9535	5.40669
-0.95325	5.58235	-0.95325	5.58199	-0.95325	5.5302	0.95325	5.5302	0.01625	-0.0824844	0.04275	0.0814172	-0.04275	0.0814172	-0.95325	5.5298	0.95325	5.5298	-0.04275	0.0805599	0.04275	0.0805599									0.01725	-0.08194	-0.95325	5.40382	0.95325	5.40382
-0.953	5.57947	-0.953	5.57912	-0.953	5.52733	0.953	5.52733	0.0165	-0.0824381	0.0425	0.0813501	-0.0425	0.0813501	-0.953	5.52692	0.953	5.52692	-0.0425	0.0805092	0.0425	0.0805092									0.0175	-0.0818854	-0.953	5.40094	0.953	5.40094
-0.95275	5.5766	-0.95275	5.57624	-0.95275	5.52445	0.95275	5.52445	0.01675	-0.0823911	0.04225	0.0812833	-0.04225	0.0812833	-0.95275	5.52405	0.95275	5.52405	-0.04225	0.0804587	0.04225	0.0804587									0.01775	-0.0818302	-0.95275	5.39806	0.95275	5.39806
-0.9525	5.57372	-0.9525	5.57337	-0.9525	5.52158	0.9525	5.52158	0.017	-0.0823433	0.042	0.0812169	-0.042	0.0812169	-0.9525	5.52117	0.9525	5.52117	-0.042	0.0804083	0.042	0.0804083									0.018	-0.0817741	-0.9525	5.39519	0.9525	5.39519
-0.95225	5.57085	-0.95225	5.57049	-0.95225	5.5187	0.95225	5.5187	0.01725	-0.0822947	0.04175	0.0811509	-0.04175	0.0811509	-0.95225	5.5183	0.95225	5.5183	-0.04175	0.0803581	0.04175	0.0803581									0.01825	-0.0817173	-0.95225	5.39231	0.95225	5.39231
-0.952	5.56797	-0.952	5.56762	-0.952	5.51583	0.952	5.51583	0.0175	-0.0822454	0.0415	0.0810852	-0.0415	0.0810852	-0.952	5.51542	0.952	5.51542	-0.0415	0.080308	0.0415	0.080308									0.0185	-0.0816598	-0.952	5.38944	0.952	5.38944
-0.95175	5.5651	-0.95175	5.56474	-0.95175	5.51296	0.95175	5.51296	0.01775	-0.0821954	0.04125	0.0810199	-0.04125	0.0810199	-0.95175	5.51255	0.95175	5.51255	-0.04125	0.080258	0.04125	0.080258									0.01875	-0.0816015	-0.95175	5.38657	0.95175	5.38657
-0.9515	5.56223	-0.9515	5.56187	-0.9515	5.51008	0.9515	5.51008	0.018	-0.0821446	0.041	0.080955	-0.041	0.080955	-0.9515	5.50968	0.9515	5.50968	-0.041	0.0802082	0.041	0.0802082									0.019	-0.0815425	-0.9515	5.38369	0.9515	5.38369
-0.95125	5.55936	-0.95125	5.559	-0.95125	5.50721	0.95125	5.50721	0.01825	-0.0820931	0.04075	0.0808904	-0.04075	0.0808904	-0.95125	5.50681	0.95125	5.50681	-0.04075	0.0801585	0.04075	0.0801585									0.01925	-0.0814827	-0.95125	5.38082	0.95125	5.38082
-0.951	5.55649	-0.951	5.55613	-0.951	5.50434	0.951	5.50434	0.0185	-0.0820408	0.0405	0.0808262	-0.0405	0.0808262	-0.951	5.50394	0.951	5.50394	-0.0405	0.080109	0.0405	0.080109									0.0195	-0.0814222	-0.951	5.37795	0.951	5.37795
-0.95075	5.55362	-0.95075	5.55326	-0.95075	5.50147	0.95075	5.50147	0.01875	-0.0819878	0.04025	0.0807624	-0.04025	0.0807624	-0.95075	5.50107	0.95075	5.50107	-0.04025	0.0800596	0.04025	0.0800596									0.01975	-0.0813609	-0.95075	5.37508	0.95075	5.37508
-0.9505	5.55075	-0.9505	5.55039	-0.9505	5.4986	0.9505	5.4986	0.019	-0.0819341	0.04	0.080699	-0.04	0.080699	-0.9505	5.4982	0.9505	5.4982	-0.04	0.0800104	0.04	0.0800104									0.02	-0.0812989	-0.9505	5.37221	0.9505	5.37221
-0.95025	5.54788	-0.95025	5.54752	-0.95025	5.49573	0.95025	5.49573	0.01925	-0.0818796	0.03975	0.0806359	-0.03975	0.0806359	-0.95025	5.49533	0.95025	5.49533	-0.03975	0.0799613	0.03975	0.0799613									0.02025	-0.0812361	-0.95025	5.36934	0.95025	5.36934
-0.95	5.54501	-0.95	5.54465	-0.95	5.49286	0.95	5.49286	0.0195	-0.0818243	0.0395	0.0805732	-0.0395	0.0805732	-0.95	5.49246	0.95	5.49246	-0.0395	0.0799124	0.0395	0.0799124									0.0205	-0.0811726	-0.95	5.36648	0.95	5.36648
-0.94975	5.54214	-0.94975	5.54179	-0.94975	5.49	0.94975	5.49	0.01975	-0.0817683	0.03925	0.0805108	-0.03925	0.0805108	-0.94975	5.48959	0.94975	5.48959	-0.03925	0.0798636	0.03925	0.0798636									0.02075	-0.0811083	-0.94975	5.36361	0.94975	5.36361
-0.9495	5.53928	-0.9495	5.53892	-0.9495	5.48713	0.9495	5.48713	0.02	-0.0817116	0.039	0.0804488	-0.039	0.0804488	-0.9495	5.48673	0.9495	5.48673	-0.039	0.079815	0.039	0.079815									0.021	-0.0810433	-0.9495	5.36074	0.9495	5.36074
-0.94925	5.53641	-0.94925	5.53605	-0.94925	5.48427	0.94925	5.48427	0.02025	-0.0816541	0.03875	0.0803872	-0.03875	0.0803872	-0.94925	5.48386	0.94925	5.48386	-0.03875	0.0797666	0.03875	0.0797666									0.02125	-0.0809775	-0.94925	5.35788	0.94925	5.35788
-0.949	5.53355	-0.949	5.53319	-0.949	5.4814	0.949	5.4814	0.0205	-0.0815959	0.0385	0.080326	-0.0385	0.080326	-0.949	5.481	0.949	5.481	-0.0385	0.0797183	0.0385	0.0797183									0.0215	-0.080911	-0.949	5.35501	0.949	5.35501
-0.94875	5.53068	-0.94875	5.53033	-0.94875	5.47854	0.94875	5.47854	0.02075	-0.0815369	0.03825	0.0802651	-0.03825	0.0802651	-0.94875	5.47813	0.94875	5.47813	-0.03825	0.0796702	0.03825	0.0796702									0.02175	-0.0808437	-0.94875	5.35215	0.94875	5.35215
-0.9485	5.52782	-0.9485	5.52746	-0.9485	5.47567	0.9485	5.47567	0.021	-0.0814772	0.038	0.0802046	-0.038	0.0802046	-0.9485	5.47527	0.9485	5.47527	-0.038	0.0796223	0.038	0.0796223									0.022	-0.0807757	-0.9485	5.34929	0.9485	5.34929
-0.94825	5.52496	-0.94825	5.5246	-0.94825	5.47281	0.94825	5.47281	0.02125	-0.0814168	0.03775	0.0801444	-0.03775	0.0801444	-0.94825	5.47241	0.94825	5.47241	-0.03775	0.0795745	0.03775	0.0795745									0.02225	-0.0807069	-0.94825	5.34642	0.94825	5.34642
-0.948	5.5221	-0.948	5.52174	-0.948	5.46995	0.948	5.46995	0.0215	-0.0813556	0.0375	0.0800846	-0.0375	0.0800846	-0.948	5.46954	0.948	5.46954	-0.0375	0.0795269	0.0375	0.0795269									0.0225	-0.0806374	-0.948	5.34356	0.948	5.34356
-0.94775	5.51924	-0.94775	5.51888	-0.94775	5.46709	0.94775	5.46709	0.02175	-0.0812936	0.03725	0.0800252	-0.03725	0.0800252	-0.94775	5.46668	0.94775	5.46668	-0.03725	0.0794795	0.03725	0.0794795									0.02275	-0.0805672	-0.94775	5.3407	0.94775	5.3407
-0.9475	5.51638	-0.9475	5.51602	-0.9475	5.46423	0.9475	5.46423	0.022	-0.0812309	0.037	0.0799662	-0.037	0.0799662	-0.9475	5.46382	0.9475	5.46382	-0.037	0.0794323	0.037	0.0794323									0.023	-0.0804961	-0.9475	5.33784	0.9475	5.33784
-0.94725	5.51352	-0.94725	5.51316	-0.94725	5.46137	0.94725	5.46137	0.02225	-0.0811675	0.03675	0.0799075	-0.03675	0.0799075	-0.94725	5.46096	0.94725	5.46096	-0.03675	0.0793853	0.03675	0.0793853									0.02325	-0.0804244	-0.94725	5.33498	0.94725	5.33498
-0.947	5.51066	-0.947	5.5103	-0.947	5.45851	0.947	5.45851	0.0225	-0.0811034	0.0365	0.0798492	-0.0365	0.0798492	-0.947	5.4581	0.947	5.4581	-0.0365	0.0793384	0.0365	0.0793384									0.0235	-0.0803519	-0.947	5.33212	0.947	5.33212
-0.94675	5.5078	-0.94675	5.50744	-0.94675	5.45565	0.94675	5.45565	0.02275	-0.0810384	0.03625	0.0797913	-0.03625	0.0797913	-0.94675	5.45525	0.94675	5.45525	-0.03625	0.0792917	0.03625	0.0792917									0.02375	-0.0802786	-0.94675	5.32927	0.94675	5.32927
-0.9465	5.50494	-0.9465	5.50458	-0.9465	5.4528	0.9465	5.4528	0.023	-0.0809728	0.036	0.0797337	-0.036	0.0797337	-0.9465	5.45239	0.9465	5.45239	-0.036	0.0792452	0.036	0.0792452									0.024	-0.0802046	-0.9465	5.32641	0.9465	5.32641
-0.94625	5.50209	-0.94625	5.50173	-0.94625	5.44994	0.94625	5.44994	0.02325	-0.0809064	0.03575	0.0796765	-0.03575	0.0796765	-0.94625	5.44953	0.94625	5.44953	-0.03575	0.0791989	0.03575	0.0791989									0.02425	-0.0801298	-0.94625	5.32355	0.94625	5.32355
-0.946	5.49923	-0.946	5.49887	-0.946	5.44708	0.946	5.44708	0.0235	-0.0808392	0.0355	0.0796197	-0.0355	0.0796197	-0.946	5.44668	0.946	5.44668	-0.0355	0.0791528	0.0355	0.0791528									0.0245	-0.0800543	-0.946	5.3207	0.946	5.3207
-0.94575	5.49638	-0.94575	5.49602	-0.94575	5.44423	0.94575	5.44423	0.02375	-0.0807714	0.03525	0.0795633	-0.03525	0.0795633	-0.94575	5.44382	0.94575	5.44382	-0.03525	0.0791069	0.03525	0.0791069									0.02475	-0.079978	-0.94575	5.31784	0.94575	5.31784
-0.9455	5.49352	-0.9455	5.49316	-0.9455	5.44137	0.9455	5.44137	0.024	-0.0807027	0.035	0.0795072	-0.035	0.0795072	-0.9455	5.44097	0.9455	5.44097	-0.035	0.0790612	0.035	0.0790612									0.025	-0.079901	-0.9455	5.31499	0.9455	5.31499
-0.94525	5.49067	-0.94525	5.49031	-0.94525	5.43852	0.94525	5.43852	0.02425	-0.0806334	0.03475	0.0794515	-0.03475	0.0794515	-0.94525	5.43811	0.94525	5.43811	-0.03475	0.0790156	0.03475	0.0790156									0.02525	-0.0798233	-0.94525	5.31213	0.94525	5.31213
-0.945	5.48781	-0.945	5.48745	-0.945	5.43567	0.945	5.43567	0.0245	-0.0805632	0.0345	0.0793961	-0.0345	0.0793961	-0.945	5.43526	0.945	5.43526	-0.0345	0.0789703	0.0345	0.0789703									0.0255	-0.0797448	-0.945	5.30928	0.945	5.30928
-0.94475	5.48496	-0.94475	5.4846	-0.94475	5.43282	0.94475	5.43282	0.02475	-0.0804924	0.03425	0.0793412	-0.03425	0.0793412	-0.94475	5.43241	0.94475	5.43241	-0.03425	0.0789252	0.03425	0.0789252									0.02575	-0.0796655	-0.94475	5.30643	0.94475	5.30643
-0.9445	5.48211	-0.9445	5.48175	-0.9445	5.42996	0.9445	5.42996	0.025	-0.0804208	0.034	0.0792866	-0.034	0.0792866	-0.9445	5.42956	0.9445	5.42956	-0.034	0.0788803	0.034	0.0788803									0.026	-0.0795855	-0.9445	5.30358	0.9445	5.30358
-0.94425	5.47926	-0.94425	5.4789	-0.94425	5.42711	0.94425	5.42711	0.02525	-0.0803484	0.03375	0.0792323	-0.03375	0.0792323	-0.94425	5.42671	0.94425	5.42671	-0.03375	0.0788356	0.03375	0.0788356									0.02625	-0.0795047	-0.94425	5.30073	0.94425	5.30073
-0.944	5.47641	-0.944	5.47605	-0.944	5.42426	0.944	5.42426	0.0255	-0.0802754	0.0335	0.0791785	-0.0335	0.0791785	-0.944	5.42386	0.944	5.42386	-0.0335	0.0787911	0.0335	0.0787911									0.0265	-0.0794232	-0.944	5.29788	0.944	5.29788
-0.94375	5.47356	-0.94375	5.4732	-0.94375	5.42142	0.94375	5.42142	0.02575	-0.0802015	0.03325	0.079125	-0.03325	0.079125	-0.94375	5.42101	0.94375	5.42101	-0.03325	0.0787468	0.03325	0.0787468									0.02675	-0.079341	-0.94375	5.29503	0.94375	5.29503
-0.9435	5.47071	-0.9435	5.47035	-0.9435	5.41857	0.9435	5.41857	0.026	-0.080127	0.033	0.0790719	-0.033	0.0790719	-0.9435	5.41816	0.9435	5.41816	-0.033	0.0787028	0.033	0.0787028									0.027	-0.0792579	-0.9435	5.29218	0.9435	5.29218
-0.94325	5.46787	-0.94325	5.46751	-0.94325	5.41572	0.94325	5.41572	0.02625	-0.0800516	0.03275	0.0790192	-0.03275	0.0790192	-0.94325	5.41531	0.94325	5.41531	-0.03275	0.0786589	0.03275	0.0786589									0.02725	-0.0791742	-0.94325	5.28933	0.94325	5.28933
-0.943	5.46502	-0.943	5.46466	-0.943	5.41287	0.943	5.41287	0.0265	-0.0799756	0.0325	0.0789668	-0.0325	0.0789668	-0.943	5.41247	0.943	5.41247	-0.0325	0.0786153	0.0325	0.0786153									0.0275	-0.0790897	-0.943	5.28649	0.943	5.28649
-0.94275	5.46217	-0.94275	5.46181	-0.94275	5.41003	0.94275	5.41003	0.02675	-0.0798988	0.03225	0.0789149	-0.03225	0.0789149	-0.94275	5.40962	0.94275	5.40962	-0.03225	0.0785719	0.03225	0.0785719									0.02775	-0.0790044	-0.94275	5.28364	0.94275	5.28364
-0.9425	5.45933	-0.9425	5.45897	-0.9425	5.40718	0.9425	5.40718	0.027	-0.0798212	0.032	0.0788633	-0.032	0.0788633	-0.9425	5.40677	0.9425	5.40677	-0.032	0.0785287	0.032	0.0785287									0.028	-0.0789184	-0.9425	5.2808	0.9425	5.2808
-0.94225	5.45649	-0.94225	5.45612	-0.94225	5.40434	0.94225	5.40434	0.02725	-0.079743	0.03175	0.078812	-0.03175	0.078812	-0.94225	5.40393	0.94225	5.40393	-0.03175	0.0784858	0.03175	0.0784858									0.02825	-0.0788317	-0.94225	5.27795	0.94225	5.27795
-0.942	5.45364	-0.942	5.45328	-0.942	5.40149	0.942	5.40149	0.0275	-0.0796639	0.0315	0.0787612	-0.0315	0.0787612	-0.942	5.40109	0.942	5.40109	-0.0315	0.078443	0.0315	0.078443									0.0285	-0.0787442	-0.942	5.27511	0.942	5.27511
-0.94175	5.4508	-0.94175	5.45044	-0.94175	5.39865	0.94175	5.39865	0.02775	-0.0795842	0.03125	0.0787107	-0.03125	0.0787107	-0.94175	5.39824	0.94175	5.39824	-0.03125	0.0784005	0.03125	0.0784005									0.02875	-0.0786559	-0.94175	5.27227	0.94175	5.27227
-0.9415	5.44796	-0.9415	5.4476	-0.9415	5.39581	0.9415	5.39581	0.028	-0.0795037	0.031	0.0786606	-0.031	0.0786606	-0.9415	5.3954	0.9415	5.3954													0.029	-0.0785669	-0.9415	5.26942	0.9415	5.26942
-0.94125	5.44512	-0.94125	5.44475	-0.94125	5.39297	0.94125	5.39297	0.02825	-0.0794224	0.03075	0.0786109	-0.03075	0.0786109	-0.94125	5.39256	0.94125	5.39256													0.02925	-0.0784771	-0.94125	5.26658	0.94125	5.26658
-0.941	5.44227	-0.941	5.44191	-0.941	5.39013	0.941	5.39013	0.0285	-0.0793404					-0.941	5.38972	0.941	5.38972													0.0295	-0.0783866	-0.941	5.26374	0.941	5.26374
-0.94075	5.43944	-0.94075	5.43907	-0.94075	5.38729	0.94075	5.38729	0.02875	-0.0792577					-0.94075	5.38688	0.94075	5.38688															-0.94075	5.2609	0.94075	5.2609
-0.9405	5.4366	-0.9405	5.43623	-0.9405	5.38445	0.9405	5.38445	0.029	-0.0791742					-0.9405	5.38404	0.9405	5.38404															-0.9405	5.25806	0.9405	5.25806
-0.94025	5.43376	-0.94025	5.4334	-0.94025	5.38161	0.94025	5.38161	0.02925	-0.07909					-0.94025	5.3812	0.94025	5.3812															-0.94025	5.25522	0.94025	5.25522
-0.94	5.43092	-0.94	5.43056	-0.94	5.37877	0.94	5.37877	0.0295	-0.079005					-0.94	5.37836	0.94	5.37836															-0.94	5.25239	0.94	5.25239
-0.93975	5.42808	-0.93975	5.42772	-0.93975	5.37594	0.93975	5.37594	0.02975	-0.0789193					-0.93975	5.37553	0.93975	5.37553															-0.93975	5.24955	0.93975	5.24955
-0.9395	5.42525	-0.9395	5.42488	-0.9395	5.3731	0.9395	5.3731	0.03	-0.0788329					-0.9395	5.37269	0.9395	5.37269															-0.9395	5.24671	0.9395	5.24671
-0.93925	5.42241	-0.93925	5.42205	-0.93925	5.37026	0.93925	5.37026	0.03025	-0.0787457					-0.93925	5.36986	0.93925	5.36986															-0.93925	5.24388	0.93925	5.24388
-0.939	5.41958	-0.939	5.41921	-0.939	5.36743	0.939	5.36743	0.0305	-0.0786578					-0.939	5.36702	0.939	5.36702															-0.939	5.24104	0.939	5.24104
-0.93875	5.41674	-0.93875	5.41638	-0.93875	5.3646	0.93875	5.3646							-0.93875	5.36419	0.93875	5.36419															-0.93875	5.23821	0.93875	5.23821
-0.9385	5.41391	-0.9385	5.41355	-0.9385	5.36176	0.9385	5.36176							-0.9385	5.36135	0.9385	5.36135															-0.9385	5.23538	0.9385	5.23538
-0.93825	5.41108	-0.93825	5.41072	-0.93825	5.35893	0.93825	5.35893							-0.93825	5.35852	0.93825	5.35852															-0.93825	5.23255	0.93825	5.23255
-0.938	5.40825	-0.938	5.40788	-0.938	5.3561	0.938	5.3561							-0.938	5.35569	0.938	5.35569															-0.938	5.22971	0.938	5.22971
-0.93775	5.40542	-0.93775	5.40505	-0.93775	5.35327	0.93775	5.35327							-0.93775	5.35286	0.93775	5.35286															-0.93775	5.22688	0.93775	5.22688
-0.9375	5.40259	-0.9375	5.40222	-0.9375	5.35044	0.9375	5.35044							-0.9375	5.35003	0.9375	5.35003															-0.9375	5.22405	0.9375	5.22405
-0.93725	5.39976	-0.93725	5.39939	-0.93725	5.34761	0.93725	5.34761							-0.93725	5.3472	0.93725	5.3472															-0.93725	5.22122	0.93725	5.22122
-0.937	5.39693	-0.937	5.39657	-0.937	5.34478	0.937	5.34478							-0.937	5.34437	0.937	5.34437															-0.937	5.2184	0.937	5.2184
-0.93675	5.3941	-0.93675	5.39374	-0.93675	5.34195	0.93675	5.34195							-0.93675	5.34154	0.93675	5.34154															-0.93675	5.21557	0.93675	5.21557
-0.9365	5.39127	-0.9365	5.39091	-0.9365	5.33913	0.9365	5.33913							-0.9365	5.33872	0.9365	5.33872															-0.9365	5.21274	0.9365	5.21274
-0.93625	5.38845	-0.93625	5.38808	-0.93625	5.3363	0.93625	5.3363							-0.93625	5.33589	0.93625	5.33589															-0.93625	5.20991	0.93625	5.20991
-0.936	5.38562	-0.936	5.38526	-0.936	5.33347	0.936	5.33347							-0.936	5.33306	0.936	5.33306															-0.936	5.20709	0.936	5.20709
-0.93575	5.3828	-0.93575	5.38243	-0.93575	5.33065	0.93575	5.33065							-0.93575	5.33024	0.93575	5.33024															-0.93575	5.20426	0.93575	5.20426
-0.9355	5.37997	-0.9355	5.37961	-0.9355	5.32783	0.9355	5.32783							-0.9355	5.32741	0.9355	5.32741															-0.9355	5.20144	0.9355	5.20144
-0.93525	5.37715	-0.93525	5.37679	-0.93525	5.325	0.93525	5.325							-0.93525	5.32459	0.93525	5.32459															-0.93525	5.19862	0.93525	5.19862
-0.935	5.37433	-0.935	5.37396	-0.935	5.32218	0.935	5.32218							-0.935	5.32177	0.935	5.32177															-0.935	5.1958	0.935	5.1958
-0.93475	5.37151	-0.93475	5.37114	-0.93475	5.31936	0.93475	5.31936							-0.93475	5.31895	0.93475	5.31895															-0.93475	5.19297	0.93475	5.19297
-0.9345	5.36868	-0.9345	5.36832	-0.9345	5.31654	0.9345	5.31654							-0.9345	5.31613	0.9345	5.31613															-0.9345	5.19015	0.9345	5.19015
-0.93425	5.36586	-0.93425	5.3655	-0.93425	5.31372	0.93425	5.31372							-0.93425	5.31331	0.93425	5.31331															-0.93425	5.18733	0.93425	5.18733
-0.934	5.36305	-0.934	5.36268	-0.934	5.3109	0.934	5.3109							-0.934	5.31049	0.934	5.31049															-0.934	5.18451	0.934	5.18451
-0.93375	5.36023	-0.93375	5.35986	-0.93375	5.30808	0.93375	5.30808							-0.93375	5.30767	0.93375	5.30767															-0.93375	5.18169	0.93375	5.18169
-0.9335	5.35741	-0.9335	5.35704	-0.9335	5.30526	0.9335	5.30526							-0.9335	5.30485	0.9335	5.30485															-0.9335	5.17888	0.9335	5.17888
-0.93325	5.35459	-0.93325	5.35423	-0.93325	5.30244	0.93325	5.30244							-0.93325	5.30203	0.93325	5.30203															-0.93325	5.17606	0.93325	5.17606
-0.933	5.35177	-0.933	5.35141	-0.933	5.29963	0.933	5.29963							-0.933	5.29921	0.933	5.29921															-0.933	5.17324	0.933	5.17324
-0.93275	5.34896	-0.93275	5.34859	-0.93275	5.29681	0.93275	5.29681							-0.93275	5.2964	0.93275	5.2964															-0.93275	5.17043	0.93275	5.17043
-0.9325	5.34614	-0.9325	5.34578	-0.9325	5.294	0.9325	5.294							-0.9325	5.29358	0.9325	5.29358															-0.9325	5.16761	0.9325	5.16761
-0.93225	5.34333	-0.93225	5.34296	-0.93225	5.29118	0.93225	5.29118							-0.93225	5.29077	0.93225	5.29077															-0.93225	5.1648	0.93225	5.1648
-0.932	5.34052	-0.932	5.34015	-0.932	5.28837	0.932	5.28837							-0.932	5.28796	0.932	5.28796															-0.932	5.16198	0.932	5.16198
-0.93175	5.3377	-0.93175	5.33734	-0.93175	5.28556	0.93175	5.28556							-0.93175	5.28514	0.93175	5.28514															-0.93175	5.15917	0.93175	5.15917
-0.9315	5.33489	-0.9315	5.33453	-0.9315	5.28274	0.9315	5.28274							-0.9315	5.28233	0.9315	5.28233															-0.9315	5.15636	0.9315	5.15636
-0.93125	5.33208	-0.93125	5.33172	-0.93125	5.27993	0.93125	5.27993							-0.93125	5.27952	0.93125	5.27952															-0.93125	5.15355	0.93125	5.15355
-0.931	5.32927	-0.931	5.3289	-0.931	5.27712	0.931	5.27712							-0.931	5.27671	0.931	5.27671															-0.931	5.15074	0.931	5.15074
-0.93075	5.32646	-0.93075	5.3261	-0.93075	5.27431	0.93075	5.27431							-0.93075	5.2739	0.93075	5.2739															-0.93075	5.14793	0.93075	5.14793
-0.9305	5.32365	-0.9305	5.32329	-0.9305	5.2715	0.9305	5.2715							-0.9305	5.27109	0.9305	5.27109															-0.9305	5.14512	0.9305	5.14512
-0.93025	5.32084	-0.93025	5.32048	-0.93025	5.2687	0.93025	5.2687							-0.93025	5.26828	0.93025	5.26828															-0.93025	5.14231	0.93025	5.14231
-0.93	5.31804	-0.93	5.31767	-0.93	5.26589	0.93	5.26589							-0.93	5.26547	0.93	5.26547															-0.93	5.13951	0.93	5.13951
-0.92975	5.31523	-0.92975	5.31486	-0.92975	5.26308	0.92975	5.26308							-0.92975	5.26267	0.92975	5.26267															-0.92975	5.1367	0.92975	5.1367
-0.9295	5.31242	-0.9295	5.31206	-0.9295	5.26028	0.9295	5.26028							-0.9295	5.25986	0.9295	5.25986															-0.9295	5.13389	0.9295	5.13389
-0.92925	5.30962	-0.92925	5.30925	-0.92925	5.25747	0.92925	5.25747							-0.92925	5.25706	0.92925	5.25706															-0.92925	5.13109	0.92925	5.13109
-0.929	5.30681	-0.929	5.30645	-0.929	5.25467	0.929	5.25467							-0.929	5.25425	0.929	5.25425															-0.929	5.12828	0.929	5.12828
-0.92875	5.30401	-0.92875	5.30364	-0.92875	5.25186	0.92875	5.25186							-0.92875	5.25145	0.92875	5.25145															-0.92875	5.12548	0.92875	5.12548
-0.9285	5.30121	-0.9285	5.30084	-0.9285	5.24906	0.9285	5.24906							-0.9285	5.24865	0.9285	5.24865															-0.9285	5.12268	0.9285	5.12268
-0.92825	5.29841	-0.92825	5.29804	-0.92825	5.24626	0.92825	5.24626							-0.92825	5.24584	0.92825	5.24584															-0.92825	5.11987	0.92825	5.11987
-0.928	5.2956	-0.928	5.29524	-0.928	5.24346	0.928	5.24346							-0.928	5.24304	0.928	5.24304															-0.928	5.11707	0.928	5.11707
-0.92775	5.2928	-0.92775	5.29244	-0.92775	5.24066	0.92775	5.24066							-0.92775	5.24024	0.92775	5.24024															-0.92775	5.11427	0.92775	5.11427
-0.9275	5.29	-0.9275	5.28964	-0.9275	5.23786	0.9275	5.23786							-0.9275	5.23744	0.9275	5.23744															-0.9275	5.11147	0.9275	5.11147
-0.92725	5.28721	-0.92725	5.28684	-0.92725	5.23506	0.92725	5.23506							-0.92725	5.23464	0.92725	5.23464															-0.92725	5.10867	0.92725	5.10867
-0.927	5.28441	-0.927	5.28404	-0.927	5.23226	0.927	5.23226							-0.927	5.23184	0.927	5.23184															-0.927	5.10588	0.927	5.10588
-0.92675	5.28161	-0.92675	5.28124	-0.92675	5.22946	0.92675	5.22946							-0.92675	5.22905	0.92675	5.22905															-0.92675	5.10308	0.92675	5.10308
-0.9265	5.27881	-0.9265	5.27845	-0.9265	5.22666	0.9265	5.22666							-0.9265	5.22625	0.9265	5.22625															-0.9265	5.10028	0.9265	5.10028
-0.92625	5.27602	-0.92625	5.27565	-0.92625	5.22387	0.92625	5.22387							-0.92625	5.22345	0.92625	5.22345															-0.92625	5.09749	0.92625	5.09749
-0.926	5.27322	-0.926	5.27285	-0.926	5.22107	0.926	5.22107							-0.926	5.22066	0.926	5.22066															-0.926	5.09469	0.926	5.09469
-0.92575	5.27043	-0.92575	5.27006	-0.92575	5.21828	0.92575	5.21828							-0.92575	5.21786	0.92575	5.21786															-0.92575	5.0919	0.92575	5.0919
-0.9255	5.26763	-0.9255	5.26727	-0.9255	5.21548	0.9255	5.21548							-0.9255	5.21507	0.9255	5.21507															-0.9255	5.0891	0.9255	5.0891
-0.92525	5.26484	-0.92525	5.26447	-0.92525	5.21269	0.92525	5.21269							-0.92525	5.21228	0.92525	5.21228															-0.92525	5.08631	0.92525	5.08631
-0.925	5.26205	-0.925	5.26168	-0.925	5.2099	0.925	5.2099							-0.925	5.20948	0.925	5.20948															-0.925	5.08352	0.925	5.08352
-0.92475	5.25926	-0.92475	5.25889	-0.92475	5.20711	0.92475	5.20711							-0.92475	5.20669	0.92475	5.20669															-0.92475	5.08073	0.92475	5.08073
-0.9245	5.25647	-0.9245	5.2561	-0.9245	5.20432	0.9245	5.20432							-0.9245	5.2039	0.9245	5.2039															-0.9245	5.07793	0.9245	5.07793
-0.92425	5.25368	-0.92425	5.25331	-0.92425	5.20153	0.92425	5.20153							-0.92425	5.20111	0.92425	5.20111															-0.92425	5.07514	0.92425	5.07514
-0.924	5.25089	-0.924	5.25052	-0.924	5.19874	0.924	5.19874							-0.924	5.19832	0.924	5.19832															-0.924	5.07236	0.924	5.07236
-0.92375	5.2481	-0.92375	5.24773	-0.92375	5.19595	0.92375	5.19595							-0.92375	5.19553	0.92375	5.19553															-0.92375	5.06957	0.92375	5.06957
-0.9235	5.24531	-0.9235	5.24494	-0.9235	5.19316	0.9235	5.19316							-0.9235	5.19274	0.9235	5.19274															-0.9235	5.06678	0.9235	5.06678
-0.92325	5.24252	-0.92325	5.24215	-0.92325	5.19037	0.92325	5.19037							-0.92325	5.18996	0.92325	5.18996															-0.92325	5.06399	0.92325	5.06399
-0.923	5.23974	-0.923	5.23937	-0.923	5.18759	0.923	5.18759							-0.923	5.18717	0.923	5.18717															-0.923	5.06121	0.923	5.06121
-0.92275	5.23695	-0.92275	5.23658	-0.92275	5.1848	0.92275	5.1848							-0.92275	5.18439	0.92275	5.18439															-0.92275	5.05842	0.92275	5.05842
-0.9225	5.23417	-0.9225	5.2338	-0.9225	5.18202	0.9225	5.18202							-0.9225	5.1816	0.9225	5.1816															-0.9225	5.05564	0.9225	5.05564
-0.92225	5.23138	-0.92225	5.23101	-0.92225	5.17923	0.92225	5.17923							-0.92225	5.17882	0.92225	5.17882															-0.92225	5.05285	0.92225	5.05285
-0.922	5.2286	-0.922	5.22823	-0.922	5.17645	0.922	5.17645							-0.922	5.17603	0.922	5.17603															-0.922	5.05007	0.922	5.05007
-0.92175	5.22582	-0.92175	5.22545	-0.92175	5.17367	0.92175	5.17367							-0.92175	5.17325	0.92175	5.17325															-0.92175	5.04729	0.92175	5.04729
-0.9215	5.22303	-0.9215	5.22267	-0.9215	5.17089	0.9215	5.17089							-0.9215	5.17047	0.9215	5.17047															-0.9215	5.0445	0.9215	5.0445
-0.92125	5.22025	-0.92125	5.21988	-0.92125	5.1681	0.92125	5.1681							-0.92125	5.16769	0.92125	5.16769															-0.92125	5.04172	0.92125	5.04172
-0.921	5.21747	-0.921	5.2171	-0.921	5.16532	0.921	5.16532							-0.921	5.16491	0.921	5.16491															-0.921	5.03894	0.921	5.03894
-0.92075	5.21469	-0.92075	5.21432	-0.92075	5.16254	0.92075	5.16254							-0.92075	5.16213	0.92075	5.16213															-0.92075	5.03616	0.92075	5.03616
-0.9205	5.21192	-0.9205	5.21155	-0.9205	5.15977	0.9205	5.15977							-0.9205	5.15935	0.9205	5.15935															-0.9205	5.03339	0.9205	5.03339
-0.92025	5.20914	-0.92025	5.20877	-0.92025	5.15699	0.92025	5.15699							-0.92025	5.15657	0.92025	5.15657															-0.92025	5.03061	0.92025	5.03061
-0.92	5.20636	-0.92	5.20599	-0.92	5.15421	0.92	5.15421							-0.92	5.15379	0.92	5.15379															-0.92	5.02783	0.92	5.02783
-0.91975	5.20358	-0.91975	5.20321	-0.91975	5.15143	0.91975	5.15143							-0.91975	5.15102	0.91975	5.15102															-0.91975	5.02505	0.91975	5.02505
-0.9195	5.20081	-0.9195	5.20044	-0.9195	5.14866	0.9195	5.14866							-0.9195	5.14824	0.9195	5.14824															-0.9195	5.02228	0.9195	5.02228
-0.91925	5.19803	-0.91925	5.19766	-0.91925	5.14588	0.91925	5.14588							-0.91925	5.14547	0.91925	5.14547															-0.91925	5.0195	0.91925	5.0195
-0.919	5.19526	-0.919	5.19489	-0.919	5.14311	0.919	5.14311							-0.919	5.14269	0.919	5.14269															-0.919	5.01673	0.919	5.01673
-0.91875	5.19249	-0.91875	5.19212	-0.91875	5.14034	0.91875	5.14034							-0.91875	5.13992	0.91875	5.13992															-0.91875	5.01396	0.91875	5.01396
-0.9185	5.18971	-0.9185	5.18934	-0.9185	5.13756	0.9185	5.13756							-0.9185	5.13714	0.9185	5.13714															-0.9185	5.01118	0.9185	5.01118
-0.91825	5.18694	-0.91825	5.18657	-0.91825	5.13479	0.91825	5.13479							-0.91825	5.13437	0.91825	5.13437															-0.91825	5.00841	0.91825	5.00841
-0.918	5.18417	-0.918	5.1838	-0.918	5.13202	0.918	5.13202							-0.918	5.1316	0.918	5.1316															-0.918	5.00564	0.918	5.00564
-0.91775	5.1814	-0.91775	5.18103	-0.91775	5.12925	0.91775	5.12925							-0.91775	5.12883	0.91775	5.12883															-0.91775	5.00287	0.91775	5.00287
-0.9175	5.17863	-0.9175	5.17826	-0.9175	5.12648	0.9175	5.12648							-0.9175	5.12606	0.9175	5.12606															-0.9175	5.0001	0.9175	5.0001
-0.91725	5.17586	-0.91725	5.17549	-0.91725	5.12371	0.91725	5.12371							-0.91725	5.12329	0.91725	5.12329															-0.91725	4.99733	0.91725	4.99733
-0.917	5.17309	-0.917	5.17272	-0.917	5.12094	0.917	5.12094							-0.917	5.12052	0.917	5.12052															-0.917	4.99456	0.917	4.99456
-0.91675	5.17033	-0.91675	5.16995	-0.91675	5.11818	0.91675	5.11818							-0.91675	5.11776	0.91675	5.11776															-0.91675	4.9918	0.91675	4.9918
-0.9165	5.16756	-0.9165	5.16719	-0.9165	5.11541	0.9165	5.11541							-0.9165	5.11499	0.9165	5.11499															-0.9165	4.98903	0.9165	4.98903
-0.91625	5.16479	-0.91625	5.16442	-0.91625	5.11264	0.91625	5.11264							-0.91625	5.11222	0.91625	5.11222															-0.91625	4.98626	0.91625	4.98626
-0.916	5.16203	-0.916	5.16166	-0.916	5.10988	0.916	5.10988							-0.916	5.10946	0.916	5.10946															-0.916	4.9835	0.916	4.9835
-0.91575	5.15926	-0.91575	5.15889	-0.91575	5.10711	0.91575	5.10711							-0.91575	5.10669	0.91575	5.10669															-0.91575	4.98073	0.91575	4.98073
-0.9155	5.1565	-0.9155	5.15613	-0.9155	5.10435	0.9155	5.10435							-0.9155	5.10393	0.9155	5.10393															-0.9155	4.97797	0.9155	4.97797
-0.91525	5.15374	-0.91525	5.15337	-0.91525	5.10159	0.91525	5.10159							-0.91525	5.10117	0.91525	5.10117															-0.91525	4.97521	0.91525	4.97521
-0.915	5.15098	-0.915	5.1506	-0.915	5.09883	0.915	5.09883							-0.915	5.0984	0.915	5.0984															-0.915	4.97245	0.915	4.97245
-0.91475	5.14821	-0.91475	5.14784	-0.91475	5.09606	0.91475	5.09606							-0.91475	5.09564	0.91475	5.09564															-0.91475	4.96968	0.91475	4.96968
-0.9145	5.14545	-0.9145	5.14508	-0.9145	5.0933	0.9145	5.0933							-0.9145	5.09288	0.9145	5.09288															-0.9145	4.96692	0.9145	4.96692
-0.91425	5.14269	-0.91425	5.14232	-0.91425	5.09054	0.91425	5.09054							-0.91425	5.09012	0.91425	5.09012															-0.91425	4.96416	0.91425	4.96416
-0.914	5.13993	-0.914	5.13956	-0.914	5.08778	0.914	5.08778							-0.914	5.08736	0.914	5.08736															-0.914	4.96141	0.914	4.96141
-0.91375	5.13718	-0.91375	5.1368	-0.91375	5.08503	0.91375	5.08503							-0.91375	5.0846	0.91375	5.0846															-0.91375	4.95865	0.91375	4.95865
-0.9135	5.13442	-0.9135	5.13405	-0.9135	5.08227	0.9135	5.08227							-0.9135	5.08185	0.9135	5.08185															-0.9135	4.95589	0.9135	4.95589
-0.91325	5.13166	-0.91325	5.13129	-0.91325	5.07951	0.91325	5.07951							-0.91325	5.07909	0.91325	5.07909															-0.91325	4.95313	0.91325	4.95313
-0.913	5.12891	-0.913	5.12853	-0.913	5.07676	0.913	5.07676							-0.913	5.07633	0.913	5.07633															-0.913	4.95038	0.913	4.95038
-0.91275	5.12615	-0.91275	5.12578	-0.91275	5.074	0.91275	5.074							-0.91275	5.07358	0.91275	5.07358															-0.91275	4.94762	0.91275	4.94762
-0.9125	5.1234	-0.9125	5.12302	-0.9125	5.07125	0.9125	5.07125							-0.9125	5.07082	0.9125	5.07082															-0.9125	4.94487	0.9125	4.94487
-0.91225	5.12064	-0.91225	5.12027	-0.91225	5.06849	0.91225	5.06849							-0.91225	5.06807	0.91225	5.06807															-0.91225	4.94211	0.91225	4.94211
-0.912	5.11789	-0.912	5.11752	-0.912	5.06574	0.912	5.06574							-0.912	5.06532	0.912	5.06532															-0.912	4.93936	0.912	4.93936
-0.91175	5.11514	-0.91175	5.11476	-0.91175	5.06299	0.91175	5.06299							-0.91175	5.06256	0.91175	5.06256															-0.91175	4.93661	0.91175	4.93661
-0.9115	5.11239	-0.9115	5.11201	-0.9115	5.06023	0.9115	5.06023							-0.9115	5.05981	0.9115	5.05981															-0.9115	4.93386	0.9115	4.93386
-0.91125	5.10963	-0.91125	5.10926	-0.91125	5.05748	0.91125	5.05748							-0.91125	5.05706	0.91125	5.05706															-0.91125	4.93111	0.91125	4.93111
-0.911	5.10688	-0.911	5.10651	-0.911	5.05473	0.911	5.05473							-0.911	5.05431	0.911	5.05431															-0.911	4.92836	0.911	4.92836
-0.91075	5.10413	-0.91075	5.10376	-0.91075	5.05198	0.91075	5.05198							-0.91075	5.05156	0.91075	5.05156															-0.91075	4.92561	0.91075	4.92561
-0.9105	5.10139	-0.9105	5.10101	-0.9105	5.04924	0.9105	5.04924							-0.9105	5.04881	0.9105	5.04881															-0.9105	4.92286	0.9105	4.92286
-0.91025	5.09864	-0.91025	5.09826	-0.91025	5.04649	0.91025	5.04649							-0.91025	5.04607	0.91025	5.04607															-0.91025	4.92011	0.91025	4.92011
-0.91	5.09589	-0.91	5.09552	-0.91	5.04374	0.91	5.04374							-0.91	5.04332	0.91	5.04332															-0.91	4.91736	0.91	4.91736
-0.90975	5.09315	-0.90975	5.09277	-0.90975	5.04099	0.90975	5.04099							-0.90975	5.04057	0.90975	5.04057															-0.90975	4.91462	0.90975	4.91462
-0.9095	5.0904	-0.9095	5.09003	-0.9095	5.03825	0.9095	5.03825							-0.9095	5.03783	0.9095	5.03783															-0.9095	4.91187	0.9095	4.91187
-0.90925	5.08766	-0.90925	5.08728	-0.90925	5.0355	0.90925	5.0355							-0.90925	5.03508	0.90925	5.03508															-0.90925	4.90913	0.90925	4.90913
-0.909	5.08491	-0.909	5.08454	-0.909	5.03276	0.909	5.03276							-0.909	5.03234	0.909	5.03234															-0.909	4.90638	0.909	4.90638
-0.90875	5.08217	-0.90875	5.08179	-0.90875	5.03002	0.90875	5.03002							-0.90875	5.02959	0.90875	5.02959															-0.90875	4.90364	0.90875	4.90364
-0.9085	5.07943	-0.9085	5.07905	-0.9085	5.02727	0.9085	5.02727							-0.9085	5.02685	0.9085	5.02685															-0.9085	4.9009	0.9085	4.9009
-0.90825	5.07668	-0.90825	5.07631	-0.90825	5.02453	0.90825	5.02453							-0.90825	5.02411	0.90825	5.02411															-0.90825	4.89816	0.90825	4.89816
-0.908	5.07394	-0.908	5.07357	-0.908	5.02179	0.908	5.02179							-0.908	5.02137	0.908	5.02137															-0.908	4.89541	0.908	4.89541
-0.90775	5.0712	-0.90775	5.07083	-0.90775	5.01905	0.90775	5.01905							-0.90775	5.01863	0.90775	5.01863															-0.90775	4.89267	0.90775	4.89267
-0.9075	5.06846	-0.9075	5.06809	-0.9075	5.01631	0.9075	5.01631							-0.9075	5.01589	0.9075	5.01589															-0.9075	4.88994	0.9075	4.88994
-0.90725	5.06572	-0.90725	5.06535	-0.90725	5.01357	0.90725	5.01357							-0.90725	5.01315	0.90725	5.01315															-0.90725	4.8872	0.90725	4.8872
-0.907	5.06299	-0.907	5.06261	-0.907	5.01084	0.907	5.01084							-0.907	5.01041	0.907	5.01041															-0.907	4.88446	0.907	4.88446
-0.90675	5.06025	-0.90675	5.05987	-0.90675	5.0081	0.90675	5.0081							-0.90675	5.00767	0.90675	5.00767															-0.90675	4.88172	0.90675	4.88172
-0.9065	5.05751	-0.9065	5.05714	-0.9065	5.00536	0.9065	5.00536							-0.9065	5.00494	0.9065	5.00494															-0.9065	4.87899	0.9065	4.87899
-0.90625	5.05478	-0.90625	5.0544	-0.90625	5.00263	0.90625	5.00263							-0.90625	5.0022	0.90625	5.0022															-0.90625	4.87625	0.90625	4.87625
-0.906	5.05204	-0.906	5.05167	-0.906	4.99989	0.906	4.99989							-0.906	4.99947	0.906	4.99947															-0.906	4.87351	0.906	4.87351
-0.90575	5.04931	-0.90575	5.04893	-0.90575	4.99716	0.90575	4.99716							-0.90575	4.99673	0.90575	4.99673															-0.90575	4.87078	0.90575	4.87078
-0.9055	5.04657	-0.9055	5.0462	-0.9055	4.99442	0.9055	4.99442							-0.9055	4.994	0.9055	4.994															-0.9055	4.86805	0.9055	4.86805
-0.90525	5.04384	-0.90525	5.04347	-0.90525	4.99169	0.90525	4.99169							-0.90525	4.99127	0.90525	4.99127															-0.90525	4.86531	0.90525	4.86531
-0.905	5.04111	-0.905	5.04073	-0.905	4.98896	0.905	4.98896							-0.905	4.98853	0.905	4.98853															-0.905	4.86258	0.905	4.86258
-0.90475	5.03838	-0.90475	5.038	-0.90475	4.98623	0.90475	4.98623							-0.90475	4.9858	0.90475	4.9858															-0.90475	4.85985	0.90475	4.85985
-0.9045	5.03565	-0.9045	5.03527	-0.9045	4.9835	0.9045	4.9835							-0.9045	4.98307	0.9045	4.98307															-0.9045	4.85712	0.9045	4.85712
-0.90425	5.03292	-0.90425	5.03254	-0.90425	4.98077	0.90425	4.98077							-0.90425	4.98034	0.90425	4.98034															-0.90425	4.85439	0.90425	4.85439
-0.904	5.03019	-0.904	5.02981	-0.904	4.97804	0.904	4.97804							-0.904	4.97761	0.904	4.97761															-0.904	4.85166	0.904	4.85166
-0.90375	5.02746	-0.90375	5.02709	-0.90375	4.97531	0.90375	4.97531							-0.90375	4.97489	0.90375	4.97489															-0.90375	4.84893	0.90375	4.84893
-0.9035	5.02473	-0.9035	5.02436	-0.9035	4.97258	0.9035	4.97258							-0.9035	4.97216	0.9035	4.97216															-0.9035	4.84621	0.9035	4.84621
-0.90325	5.02201	-0.90325	5.02163	-0.90325	4.96986	0.90325	4.96986							-0.90325	4.96943	0.90325	4.96943															-0.90325	4.84348	0.90325	4.84348
-0.903	5.01928	-0.903	5.0189	-0.903	4.96713	0.903	4.96713							-0.903	4.9667	0.903	4.9667															-0.903	4.84075	0.903	4.84075
-0.90275	5.01656	-0.90275	5.01618	-0.90275	4.96441	0.90275	4.96441							-0.90275	4.96398	0.90275	4.96398															-0.90275	4.83803	0.90275	4.83803
-0.9025	5.01383	-0.9025	5.01346	-0.9025	4.96168	0.9025	4.96168							-0.9025	4.96125	0.9025	4.96125															-0.9025	4.83531	0.9025	4.83531
-0.90225	5.01111	-0.90225	5.01073	-0.90225	4.95896	0.90225	4.95896							-0.90225	4.95853	0.90225	4.95853															-0.90225	4.83258	0.90225	4.83258
-0.902	5.00839	-0.902	5.00801	-0.902	4.95623	0.902	4.95623							-0.902	4.95581	0.902	4.95581															-0.902	4.82986	0.902	4.82986
-0.90175	5.00566	-0.90175	5.00529	-0.90175	4.95351	0.90175	4.95351							-0.90175	4.95309	0.90175	4.95309															-0.90175	4.82714	0.90175	4.82714
-0.9015	5.00294	-0.9015	5.00256	-0.9015	4.95079	0.9015	4.95079							-0.9015	4.95036	0.9015	4.95036															-0.9015	4.82442	0.9015	4.82442
-0.90125	5.00022	-0.90125	4.99984	-0.90125	4.94807	0.90125	4.94807							-0.90125	4.94764	0.90125	4.94764															-0.90125	4.8217	0.90125	4.8217
-0.901	4.9975	-0.901	4.99712	-0.901	4.94535	0.901	4.94535							-0.901	4.94492	0.901	4.94492															-0.901	4.81898	0.901	4.81898
-0.90075	4.99478	-0.90075	4.99441	-0.90075	4.94263	0.90075	4.94263							-0.90075	4.9422	0.90075	4.9422															-0.90075	4.81626	0.90075	4.81626
-0.9005	4.99206	-0.9005	4.99169	-0.9005	4.93991	0.9005	4.93991							-0.9005	4.93949	0.9005	4.93949															-0.9005	4.81354	0.9005	4.81354
-0.90025	4.98935	-0.90025	4.98897	-0.90025	4.9372	0.90025	4.9372							-0.90025	4.93677	0.90025	4.93677															-0.90025	4.81082	0.90025	4.81082
-0.9	4.98663	-0.9	4.98625	-0.9	4.93448	0.9	4.93448							-0.9	4.93405	0.9	4.93405															-0.9	4.8081	0.9	4.8081
-0.89975	4.98391	-0.89975	4.98354	-0.89975	4.93176	0.89975	4.93176							-0.89975	4.93134	0.89975	4.93134															-0.89975	4.80539	0.89975	4.80539
-0.8995	4.9812	-0.8995	4.98082	-0.8995	4.92905	0.8995	4.92905							-0.8995	4.92862	0.8995	4.92862															-0.8995	4.80267	0.8995	4.80267
-0.89925	4.97848	-0.89925	4.97811	-0.89925	4.92633	0.89925	4.92633							-0.89925	4.92591	0.89925	4.92591															-0.89925	4.79996	0.89925	4.79996
-0.899	4.97577	-0.899	4.97539	-0.899	4.92362	0.899	4.92362							-0.899	4.92319	0.899	4.92319															-0.899	4.79724	0.899	4.79724
-0.89875	4.97306	-0.89875	4.97268	-0.89875	4.92091	0.89875	4.92091							-0.89875	4.92048	0.89875	4.92048															-0.89875	4.79453	0.89875	4.79453
-0.8985	4.97035	-0.8985	4.96997	-0.8985	4.91819	0.8985	4.91819							-0.8985	4.91777	0.8985	4.91777															-0.8985	4.79182	0.8985	4.79182
-0.89825	4.96763	-0.89825	4.96725	-0.89825	4.91548	0.89825	4.91548							-0.89825	4.91505	0.89825	4.91505															-0.89825	4.78911	0.89825	4.78911
-0.898	4.96492	-0.898	4.96454	-0.898	4.91277	0.898	4.91277							-0.898	4.91234	0.898	4.91234															-0.898	4.7864	0.898	4.7864
-0.89775	4.96221	-0.89775	4.96183	-0.89775	4.91006	0.89775	4.91006							-0.89775	4.90963	0.89775	4.90963															-0.89775	4.78369	0.89775	4.78369
-0.8975	4.9595	-0.8975	4.95912	-0.8975	4.90735	0.8975	4.90735							-0.8975	4.90692	0.8975	4.90692															-0.8975	4.78098	0.8975	4.78098
-0.89725	4.9568	-0.89725	4.95642	-0.89725	4.90464	0.89725	4.90464							-0.89725	4.90421	0.89725	4.90421															-0.89725	4.77827	0.89725	4.77827
-0.897	4.95409	-0.897	4.95371	-0.897	4.90194	0.897	4.90194							-0.897	4.90151	0.897	4.90151															-0.897	4.77556	0.897	4.77556
-0.89675	4.95138	-0.89675	4.951	-0.89675	4.89923	0.89675	4.89923							-0.89675	4.8988	0.89675	4.8988															-0.89675	4.77285	0.89675	4.77285
-0.8965	4.94867	-0.8965	4.94829	-0.8965	4.89652	0.8965	4.89652							-0.8965	4.89609	0.8965	4.89609															-0.8965	4.77015	0.8965	4.77015
-0.89625	4.94597	-0.89625	4.94559	-0.89625	4.89382	0.89625	4.89382							-0.89625	4.89339	0.89625	4.89339															-0.89625	4.76744	0.89625	4.76744
-0.896	4.94326	-0.896	4.94288	-0.896	4.89111	0.896	4.89111							-0.896	4.89068	0.896	4.89068															-0.896	4.76474	0.896	4.76474
-0.89575	4.94056	-0.89575	4.94018	-0.89575	4.88841	0.89575	4.88841							-0.89575	4.88798	0.89575	4.88798															-0.89575	4.76203	0.89575	4.76203
-0.8955	4.93786	-0.8955	4.93748	-0.8955	4.8857	0.8955	4.8857							-0.8955	4.88528	0.8955	4.88528															-0.8955	4.75933	0.8955	4.75933
-0.89525	4.93515	-0.89525	4.93477	-0.89525	4.883	0.89525	4.883							-0.89525	4.88257	0.89525	4.88257															-0.89525	4.75663	0.89525	4.75663
-0.895	4.93245	-0.895	4.93207	-0.895	4.8803	0.895	4.8803							-0.895	4.87987	0.895	4.87987															-0.895	4.75393	0.895	4.75393
-0.89475	4.92975	-0.89475	4.92937	-0.89475	4.8776	0.89475	4.8776							-0.89475	4.87717	0.89475	4.87717															-0.89475	4.75123	0.89475	4.75123
-0.8945	4.92705	-0.8945	4.92667	-0.8945	4.8749	0.8945	4.8749							-0.8945	4.87447	0.8945	4.87447															-0.8945	4.74853	0.8945	4.74853
-0.89425	4.92435	-0.89425	4.92397	-0.89425	4.8722	0.89425	4.8722							-0.89425	4.87177	0.89425	4.87177															-0.89425	4.74583	0.89425	4.74583
-0.894	4.92165	-0.894	4.92127	-0.894	4.8695	0.894	4.8695							-0.894	4.86907	0.894	4.86907															-0.894	4.74313	0.894	4.74313
-0.89375	4.91896	-0.89375	4.91857	-0.89375	4.8668	0.89375	4.8668							-0.89375	4.86637	0.89375	4.86637															-0.89375	4.74043	0.89375	4.74043
-0.8935	4.91626	-0.8935	4.91588	-0.8935	4.86411	0.8935	4.86411							-0.8935	4.86368	0.8935	4.86368															-0.8935	4.73773	0.8935	4.73773
-0.89325	4.91356	-0.89325	4.91318	-0.89325	4.86141	0.89325	4.86141							-0.89325	4.86098	0.89325	4.86098															-0.89325	4.73504	0.89325	4.73504
-0.893	4.91087	-0.893	4.91048	-0.893	4.85871	0.893	4.85871							-0.893	4.85828	0.893	4.85828															-0.893	4.73234	0.893	4.73234
-0.89275	4.90817	-0.89275	4.90779	-0.89275	4.85602	0.89275	4.85602							-0.89275	4.85559	0.89275	4.85559															-0.89275	4.72965	0.89275	4.72965
-0.8925	4.90548	-0.8925	4.9051	-0.8925	4.85332	0.8925	4.85332							-0.8925	4.85289	0.8925	4.85289															-0.8925	4.72695	0.8925	4.72695
-0.89225	4.90278	-0.89225	4.9024	-0.89225	4.85063	0.89225	4.85063							-0.89225	4.8502	0.89225	4.8502															-0.89225	4.72426	0.89225	4.72426
-0.892	4.90009	-0.892	4.89971	-0.892	4.84794	0.892	4.84794							-0.892	4.84751	0.892	4.84751															-0.892	4.72157	0.892	4.72157
-0.89175	4.8974	-0.89175	4.89702	-0.89175	4.84525	0.89175	4.84525							-0.89175	4.84481	0.89175	4.84481															-0.89175	4.71887	0.89175	4.71887
-0.8915	4.89471	-0.8915	4.89433	-0.8915	4.84256	0.8915	4.84256							-0.8915	4.84212	0.8915	4.84212															-0.8915	4.71618	0.8915	4.71618
-0.89125	4.89202	-0.89125	4.89164	-0.89125	4.83986	0.89125	4.83986							-0.89125	4.83943	0.89125	4.83943															-0.89125	4.71349	0.89125	4.71349
-0.891	4.88933	-0.891	4.88895	-0.891	4.83718	0.891	4.83718							-0.891	4.83674	0.891	4.83674															-0.891	4.7108	0.891	4.7108
-0.89075	4.88664	-0.89075	4.88626	-0.89075	4.83449	0.89075	4.83449							-0.89075	4.83405	0.89075	4.83405															-0.89075	4.70811	0.89075	4.70811
-0.8905	4.88395	-0.8905	4.88357	-0.8905	4.8318	0.8905	4.8318							-0.8905	4.83137	0.8905	4.83137															-0.8905	4.70543	0.8905	4.70543
-0.89025	4.88126	-0.89025	4.88088	-0.89025	4.82911	0.89025	4.82911							-0.89025	4.82868	0.89025	4.82868															-0.89025	4.70274	0.89025	4.70274
-0.89	4.87858	-0.89	4.87819	-0.89	4.82642	0.89	4.82642							-0.89	4.82599	0.89	4.82599															-0.89	4.70005	0.89	4.70005
-0.88975	4.87589	-0.88975	4.87551	-0.88975	4.82374	0.88975	4.82374							-0.88975	4.82331	0.88975	4.82331															-0.88975	4.69737	0.88975	4.69737
-0.8895	4.87321	-0.8895	4.87282	-0.8895	4.82105	0.8895	4.82105							-0.8895	4.82062	0.8895	4.82062															-0.8895	4.69468	0.8895	4.69468
-0.88925	4.87052	-0.88925	4.87014	-0.88925	4.81837	0.88925	4.81837							-0.88925	4.81794	0.88925	4.81794															-0.88925	4.692	0.88925	4.692
-0.889	4.86784	-0.889	4.86745	-0.889	4.81568	0.889	4.81568							-0.889	4.81525	0.889	4.81525															-0.889	4.68931	0.889	4.68931
-0.88875	4.86515	-0.88875	4.86477	-0.88875	4.813	0.88875	4.813							-0.88875	4.81257	0.88875	4.81257															-0.88875	4.68663	0.88875	4.68663
-0.8885	4.86247	-0.8885	4.86209	-0.8885	4.81032	0.8885	4.81032							-0.8885	4.80989	0.8885	4.80989															-0.8885	4.68395	0.8885	4.68395
-0.88825	4.85979	-0.88825	4.85941	-0.88825	4.80764	0.88825	4.80764							-0.88825	4.80721	0.88825	4.80721															-0.88825	4.68127	0.88825	4.68127
-0.888	4.85711	-0.888	4.85673	-0.888	4.80496	0.888	4.80496							-0.888	4.80452	0.888	4.80452															-0.888	4.67859	0.888	4.67859
-0.88775	4.85443	-0.88775	4.85405	-0.88775	4.80228	0.88775	4.80228							-0.88775	4.80184	0.88775	4.80184															-0.88775	4.67591	0.88775	4.67591
-0.8875	4.85175	-0.8875	4.85137	-0.8875	4.7996	0.8875	4.7996							-0.8875	4.79917	0.8875	4.79917															-0.8875	4.67323	0.8875	4.67323
-0.88725	4.84907	-0.88725	4.84869	-0.88725	4.79692	0.88725	4.79692							-0.88725	4.79649	0.88725	4.79649															-0.88725	4.67055	0.88725	4.67055
-0.887	4.8464	-0.887	4.84601	-0.887	4.79424	0.887	4.79424							-0.887	4.79381	0.887	4.79381															-0.887	4.66787	0.887	4.66787
-0.88675	4.84372	-0.88675	4.84334	-0.88675	4.79157	0.88675	4.79157							-0.88675	4.79113	0.88675	4.79113															-0.88675	4.66519	0.88675	4.66519
-0.8865	4.84104	-0.8865	4.84066	-0.8865	4.78889	0.8865	4.78889							-0.8865	4.78846	0.8865	4.78846															-0.8865	4.66252	0.8865	4.66252
-0.88625	4.83837	-0.88625	4.83798	-0.88625	4.78621	0.88625	4.78621							-0.88625	4.78578	0.88625	4.78578															-0.88625	4.65984	0.88625	4.65984
-0.886	4.83569	-0.886	4.83531	-0.886	4.78354	0.886	4.78354							-0.886	4.78311	0.886	4.78311															-0.886	4.65717	0.886	4.65717
-0.88575	4.83302	-0.88575	4.83264	-0.88575	4.78087	0.88575	4.78087							-0.88575	4.78043	0.88575	4.78043															-0.88575	4.6545	0.88575	4.6545
-0.8855	4.83035	-0.8855	4.82996	-0.8855	4.77819	0.8855	4.77819							-0.8855	4.77776	0.8855	4.77776															-0.8855	4.65182	0.8855	4.65182
-0.88525	4.82767	-0.88525	4.82729	-0.88525	4.77552	0.88525	4.77552							-0.88525	4.77509	0.88525	4.77509															-0.88525	4.64915	0.88525	4.64915
-0.885	4.825	-0.885	4.82462	-0.885	4.77285	0.885	4.77285							-0.885	4.77241	0.885	4.77241															-0.885	4.64648	0.885	4.64648
-0.88475	4.82233	-0.88475	4.82195	-0.88475	4.77018	0.88475	4.77018							-0.88475	4.76974	0.88475	4.76974															-0.88475	4.64381	0.88475	4.64381
-0.8845	4.81966	-0.8845	4.81928	-0.8845	4.76751	0.8845	4.76751							-0.8845	4.76707	0.8845	4.76707															-0.8845	4.64114	0.8845	4.64114
-0.88425	4.81699	-0.88425	4.81661	-0.88425	4.76484	0.88425	4.76484							-0.88425	4.7644	0.88425	4.7644															-0.88425	4.63847	0.88425	4.63847
-0.884	4.81432	-0.884	4.81394	-0.884	4.76217	0.884	4.76217							-0.884	4.76174	0.884	4.76174															-0.884	4.6358	0.884	4.6358
-0.88375	4.81166	-0.88375	4.81127	-0.88375	4.7595	0.88375	4.7595							-0.88375	4.75907	0.88375	4.75907															-0.88375	4.63313	0.88375	4.63313
-0.8835	4.80899	-0.8835	4.8086	-0.8835	4.75684	0.8835	4.75684							-0.8835	4.7564	0.8835	4.7564															-0.8835	4.63047	0.8835	4.63047
-0.88325	4.80632	-0.88325	4.80594	-0.88325	4.75417	0.88325	4.75417							-0.88325	4.75373	0.88325	4.75373															-0.88325	4.6278	0.88325	4.6278
-0.883	4.80366	-0.883	4.80327	-0.883	4.7515	0.883	4.7515							-0.883	4.75107	0.883	4.75107															-0.883	4.62513	0.883	4.62513
-0.88275	4.80099	-0.88275	4.80061	-0.88275	4.74884	0.88275	4.74884							-0.88275	4.7484	0.88275	4.7484															-0.88275	4.62247	0.88275	4.62247
-0.8825	4.79833	-0.8825	4.79794	-0.8825	4.74618	0.8825	4.74618							-0.8825	4.74574	0.8825	4.74574															-0.8825	4.61981	0.8825	4.61981
-0.88225	4.79567	-0.88225	4.79528	-0.88225	4.74351	0.88225	4.74351							-0.88225	4.74308	0.88225	4.74308															-0.88225	4.61714	0.88225	4.61714
-0.882	4.793	-0.882	4.79262	-0.882	4.74085	0.882	4.74085							-0.882	4.74041	0.882	4.74041															-0.882	4.61448	0.882	4.61448
-0.88175	4.79034	-0.88175	4.78996	-0.88175	4.73819	0.88175	4.73819							-0.88175	4.73775	0.88175	4.73775															-0.88175	4.61182	0.88175	4.61182
-0.8815	4.78768	-0.8815	4.78729	-0.8815	4.73553	0.8815	4.73553							-0.8815	4.73509	0.8815	4.73509															-0.8815	4.60916	0.8815	4.60916
-0.88125	4.78502	-0.88125	4.78463	-0.88125	4.73287	0.88125	4.73287							-0.88125	4.73243	0.88125	4.73243															-0.88125	4.6065	0.88125	4.6065
-0.881	4.78236	-0.881	4.78197	-0.881	4.73021	0.881	4.73021							-0.881	4.72977	0.881	4.72977															-0.881	4.60384	0.881	4.60384
-0.88075	4.7797	-0.88075	4.77932	-0.88075	4.72755	0.88075	4.72755							-0.88075	4.72711	0.88075	4.72711															-0.88075	4.60118	0.88075	4.60118
-0.8805	4.77704	-0.8805	4.77666	-0.8805	4.72489	0.8805	4.72489							-0.8805	4.72445	0.8805	4.72445															-0.8805	4.59852	0.8805	4.59852
-0.88025	4.77439	-0.88025	4.774	-0.88025	4.72223	0.88025	4.72223							-0.88025	4.7218	0.88025	4.7218															-0.88025	4.59586	0.88025	4.59586
-0.88	4.77173	-0.88	4.77134	-0.88	4.71958	0.88	4.71958							-0.88	4.71914	0.88	4.71914															-0.88	4.59321	0.88	4.59321
-0.87975	4.76907	-0.87975	4.76869	-0.87975	4.71692	0.87975	4.71692							-0.87975	4.71648	0.87975	4.71648															-0.87975	4.59055	0.87975	4.59055
-0.8795	4.76642	-0.8795	4.76603	-0.8795	4.71427	0.8795	4.71427							-0.8795	4.71383	0.8795	4.71383															-0.8795	4.5879	0.8795	4.5879
-0.87925	4.76377	-0.87925	4.76338	-0.87925	4.71161	0.87925	4.71161							-0.87925	4.71117	0.87925	4.71117															-0.87925	4.58524	0.87925	4.58524
-0.879	4.76111	-0.879	4.76072	-0.879	4.70896	0.879	4.70896							-0.879	4.70852	0.879	4.70852															-0.879	4.58259	0.879	4.58259
-0.87875	4.75846	-0.87875	4.75807	-0.87875	4.70631	0.87875	4.70631							-0.87875	4.70587	0.87875	4.70587															-0.87875	4.57994	0.87875	4.57994
-0.8785	4.75581	-0.8785	4.75542	-0.8785	4.70365	0.8785	4.70365							-0.8785	4.70322	0.8785	4.70322															-0.8785	4.57728	0.8785	4.57728
-0.87825	4.75316	-0.87825	4.75277	-0.87825	4.701	0.87825	4.701							-0.87825	4.70056	0.87825	4.70056															-0.87825	4.57463	0.87825	4.57463
-0.878	4.75051	-0.878	4.75012	-0.878	4.69835	0.878	4.69835							-0.878	4.69791	0.878	4.69791															-0.878	4.57198	0.878	4.57198
-0.87775	4.74786	-0.87775	4.74747	-0.87775	4.6957	0.87775	4.6957							-0.87775	4.69526	0.87775	4.69526															-0.87775	4.56933	0.87775	4.56933
-0.8775	4.74521	-0.8775	4.74482	-0.8775	4.69305	0.8775	4.69305							-0.8775	4.69261	0.8775	4.69261															-0.8775	4.56668	0.8775	4.56668
-0.87725	4.74256	-0.87725	4.74217	-0.87725	4.6904	0.87725	4.6904							-0.87725	4.68997	0.87725	4.68997															-0.87725	4.56404	0.87725	4.56404
-0.877	4.73991	-0.877	4.73952	-0.877	4.68776	0.877	4.68776							-0.877	4.68732	0.877	4.68732															-0.877	4.56139	0.877	4.56139
-0.87675	4.73727	-0.87675	4.73688	-0.87675	4.68511	0.87675	4.68511							-0.87675	4.68467	0.87675	4.68467															-0.87675	4.55874	0.87675	4.55874
-0.8765	4.73462	-0.8765	4.73423	-0.8765	4.68246	0.8765	4.68246							-0.8765	4.68203	0.8765	4.68203															-0.8765	4.5561	0.8765	4.5561
-0.87625	4.73197	-0.87625	4.73159	-0.87625	4.67982	0.87625	4.67982							-0.87625	4.67938	0.87625	4.67938															-0.87625	4.55345	0.87625	4.55345
-0.876	4.72933	-0.876	4.72894	-0.876	4.67718	0.876	4.67718							-0.876	4.67674	0.876	4.67674															-0.876	4.55081	0.876	4.55081
-0.87575	4.72669	-0.87575	4.7263	-0.87575	4.67453	0.87575	4.67453							-0.87575	4.67409	0.87575	4.67409															-0.87575	4.54816	0.87575	4.54816
-0.8755	4.72404	-0.8755	4.72365	-0.8755	4.67189	0.8755	4.67189							-0.8755	4.67145	0.8755	4.67145															-0.8755	4.54552	0.8755	4.54552
-0.87525	4.7214	-0.87525	4.72101	-0.87525	4.66925	0.87525	4.66925							-0.87525	4.66881	0.87525	4.66881															-0.87525	4.54288	0.87525	4.54288
-0.875	4.71876	-0.875	4.71837	-0.875	4.66661	0.875	4.66661							-0.875	4.66617	0.875	4.66617															-0.875	4.54024	0.875	4.54024
-0.87475	4.71612	-0.87475	4.71573	-0.87475	4.66396	0.87475	4.66396							-0.87475	4.66352	0.87475	4.66352															-0.87475	4.5376	0.87475	4.5376
-0.8745	4.71348	-0.8745	4.71309	-0.8745	4.66132	0.8745	4.66132							-0.8745	4.66088	0.8745	4.66088															-0.8745	4.53496	0.8745	4.53496
-0.87425	4.71084	-0.87425	4.71045	-0.87425	4.65869	0.87425	4.65869							-0.87425	4.65825	0.87425	4.65825															-0.87425	4.53232	0.87425	4.53232
-0.874	4.7082	-0.874	4.70781	-0.874	4.65605	0.874	4.65605							-0.874	4.65561	0.874	4.65561															-0.874	4.52968	0.874	4.52968
-0.87375	4.70556	-0.87375	4.70517	-0.87375	4.65341	0.87375	4.65341							-0.87375	4.65297	0.87375	4.65297															-0.87375	4.52704	0.87375	4.52704
-0.8735	4.70293	-0.8735	4.70254	-0.8735	4.65077	0.8735	4.65077							-0.8735	4.65033	0.8735	4.65033															-0.8735	4.52441	0.8735	4.52441
-0.87325	4.70029	-0.87325	4.6999	-0.87325	4.64814	0.87325	4.64814							-0.87325	4.6477	0.87325	4.6477															-0.87325	4.52177	0.87325	4.52177
-0.873	4.69766	-0.873	4.69727	-0.873	4.6455	0.873	4.6455							-0.873	4.64506	0.873	4.64506															-0.873	4.51913	0.873	4.51913
-0.87275	4.69502	-0.87275	4.69463	-0.87275	4.64287	0.87275	4.64287							-0.87275	4.64243	0.87275	4.64243															-0.87275	4.5165	0.87275	4.5165
-0.8725	4.69239	-0.8725	4.692	-0.8725	4.64023	0.8725	4.64023							-0.8725	4.63979	0.8725	4.63979															-0.8725	4.51387	0.8725	4.51387
-0.87225	4.68975	-0.87225	4.68936	-0.87225	4.6376	0.87225	4.6376							-0.87225	4.63716	0.87225	4.63716															-0.87225	4.51123	0.87225	4.51123
-0.872	4.68712	-0.872	4.68673	-0.872	4.63497	0.872	4.63497							-0.872	4.63453	0.872	4.63453															-0.872	4.5086	0.872	4.5086
-0.87175	4.68449	-0.87175	4.6841	-0.87175	4.63234	0.87175	4.63234							-0.87175	4.63189	0.87175	4.63189															-0.87175	4.50597	0.87175	4.50597
-0.8715	4.68186	-0.8715	4.68147	-0.8715	4.62971	0.8715	4.62971							-0.8715	4.62926	0.8715	4.62926															-0.8715	4.50334	0.8715	4.50334
-0.87125	4.67923	-0.87125	4.67884	-0.87125	4.62708	0.87125	4.62708							-0.87125	4.62663	0.87125	4.62663															-0.87125	4.50071	0.87125	4.50071
-0.871	4.6766	-0.871	4.67621	-0.871	4.62445	0.871	4.62445							-0.871	4.624	0.871	4.624															-0.871	4.49808	0.871	4.49808
-0.87075	4.67397	-0.87075	4.67358	-0.87075	4.62182	0.87075	4.62182							-0.87075	4.62138	0.87075	4.62138															-0.87075	4.49545	0.87075	4.49545
-0.8705	4.67134	-0.8705	4.67095	-0.8705	4.61919	0.8705	4.61919							-0.8705	4.61875	0.8705	4.61875															-0.8705	4.49282	0.8705	4.49282
-0.87025	4.66872	-0.87025	4.66833	-0.87025	4.61656	0.87025	4.61656							-0.87025	4.61612	0.87025	4.61612															-0.87025	4.4902	0.87025	4.4902
-0.87	4.66609	-0.87	4.6657	-0.87	4.61394	0.87	4.61394							-0.87	4.61349	0.87	4.61349															-0.87	4.48757	0.87	4.48757
-0.86975	4.66347	-0.86975	4.66307	-0.86975	4.61131	0.86975	4.61131							-0.86975	4.61087	0.86975	4.61087															-0.86975	4.48494	0.86975	4.48494
-0.8695	4.66084	-0.8695	4.66045	-0.8695	4.60869	0.8695	4.60869							-0.8695	4.60824	0.8695	4.60824															-0.8695	4.48232	0.8695	4.48232
-0.86925	4.65822	-0.86925	4.65783	-0.86925	4.60606	0.86925	4.60606							-0.86925	4.60562	0.86925	4.60562															-0.86925	4.4797	0.86925	4.4797
-0.869	4.65559	-0.869	4.6552	-0.869	4.60344	0.869	4.60344							-0.869	4.603	0.869	4.603															-0.869	4.47707	0.869	4.47707
-0.86875	4.65297	-0.86875	4.65258	-0.86875	4.60082	0.86875	4.60082							-0.86875	4.60037	0.86875	4.60037															-0.86875	4.47445	0.86875	4.47445
-0.8685	4.65035	-0.8685	4.64996	-0.8685	4.59819	0.8685	4.59819							-0.8685	4.59775	0.8685	4.59775															-0.8685	4.47183	0.8685	4.47183
-0.86825	4.64773	-0.86825	4.64734	-0.86825	4.59557	0.86825	4.59557							-0.86825	4.59513	0.86825	4.59513															-0.86825	4.46921	0.86825	4.46921
-0.868	4.64511	-0.868	4.64472	-0.868	4.59295	0.868	4.59295							-0.868	4.59251	0.868	4.59251															-0.868	4.46659	0.868	4.46659
-0.86775	4.64249	-0.86775	4.6421	-0.86775	4.59033	0.86775	4.59033							-0.86775	4.58989	0.86775	4.58989															-0.86775	4.46397	0.86775	4.46397
-0.8675	4.63987	-0.8675	4.63948	-0.8675	4.58771	0.8675	4.58771							-0.8675	4.58727	0.8675	4.58727															-0.8675	4.46135	0.8675	4.46135
-0.86725	4.63725	-0.86725	4.63686	-0.86725	4.5851	0.86725	4.5851							-0.86725	4.58465	0.86725	4.58465															-0.86725	4.45873	0.86725	4.45873
-0.867	4.63464	-0.867	4.63424	-0.867	4.58248	0.867	4.58248							-0.867	4.58204	0.867	4.58204															-0.867	4.45611	0.867	4.45611
-0.86675	4.63202	-0.86675	4.63163	-0.86675	4.57986	0.86675	4.57986							-0.86675	4.57942	0.86675	4.57942															-0.86675	4.4535	0.86675	4.4535
-0.8665	4.6294	-0.8665	4.62901	-0.8665	4.57725	0.8665	4.57725							-0.8665	4.5768	0.8665	4.5768															-0.8665	4.45088	0.8665	4.45088
-0.86625	4.62679	-0.86625	4.6264	-0.86625	4.57463	0.86625	4.57463							-0.86625	4.57419	0.86625	4.57419															-0.86625	4.44827	0.86625	4.44827
-0.866	4.62417	-0.866	4.62378	-0.866	4.57202	0.866	4.57202							-0.866	4.57157	0.866	4.57157															-0.866	4.44565	0.866	4.44565
-0.86575	4.62156	-0.86575	4.62117	-0.86575	4.5694	0.86575	4.5694							-0.86575	4.56896	0.86575	4.56896															-0.86575	4.44304	0.86575	4.44304
-0.8655	4.61895	-0.8655	4.61855	-0.8655	4.56679	0.8655	4.56679							-0.8655	4.56635	0.8655	4.56635															-0.8655	4.44043	0.8655	4.44043
-0.86525	4.61634	-0.86525	4.61594	-0.86525	4.56418	0.86525	4.56418							-0.86525	4.56374	0.86525	4.56374															-0.86525	4.43782	0.86525	4.43782
-0.865	4.61372	-0.865	4.61333	-0.865	4.56157	0.865	4.56157							-0.865	4.56112	0.865	4.56112															-0.865	4.4352	0.865	4.4352
-0.86475	4.61111	-0.86475	4.61072	-0.86475	4.55896	0.86475	4.55896							-0.86475	4.55851	0.86475	4.55851															-0.86475	4.43259	0.86475	4.43259
-0.8645	4.6085	-0.8645	4.60811	-0.8645	4.55635	0.8645	4.55635							-0.8645	4.5559	0.8645	4.5559															-0.8645	4.42998	0.8645	4.42998
-0.86425	4.6059	-0.86425	4.6055	-0.86425	4.55374	0.86425	4.55374							-0.86425	4.55329	0.86425	4.55329															-0.86425	4.42738	0.86425	4.42738
-0.864	4.60329	-0.864	4.60289	-0.864	4.55113	0.864	4.55113							-0.864	4.55069	0.864	4.55069															-0.864	4.42477	0.864	4.42477
-0.86375	4.60068	-0.86375	4.60029	-0.86375	4.54852	0.86375	4.54852							-0.86375	4.54808	0.86375	4.54808															-0.86375	4.42216	0.86375	4.42216
-0.8635	4.59807	-0.8635	4.59768	-0.8635	4.54592	0.8635	4.54592							-0.8635	4.54547	0.8635	4.54547															-0.8635	4.41955	0.8635	4.41955
-0.86325	4.59547	-0.86325	4.59507	-0.86325	4.54331	0.86325	4.54331							-0.86325	4.54287	0.86325	4.54287															-0.86325	4.41695	0.86325	4.41695
-0.863	4.59286	-0.863	4.59247	-0.863	4.54071	0.863	4.54071							-0.863	4.54026	0.863	4.54026															-0.863	4.41434	0.863	4.41434
-0.86275	4.59026	-0.86275	4.58986	-0.86275	4.5381	0.86275	4.5381							-0.86275	4.53766	0.86275	4.53766															-0.86275	4.41174	0.86275	4.41174
-0.8625	4.58765	-0.8625	4.58726	-0.8625	4.5355	0.8625	4.5355							-0.8625	4.53505	0.8625	4.53505															-0.8625	4.40913	0.8625	4.40913
-0.86225	4.58505	-0.86225	4.58466	-0.86225	4.5329	0.86225	4.5329							-0.86225	4.53245	0.86225	4.53245															-0.86225	4.40653	0.86225	4.40653
-0.862	4.58245	-0.862	4.58205	-0.862	4.53029	0.862	4.53029							-0.862	4.52985	0.862	4.52985															-0.862	4.40393	0.862	4.40393
-0.86175	4.57985	-0.86175	4.57945	-0.86175	4.52769	0.86175	4.52769							-0.86175	4.52725	0.86175	4.52725															-0.86175	4.40133	0.86175	4.40133
-0.8615	4.57725	-0.8615	4.57685	-0.8615	4.52509	0.8615	4.52509							-0.8615	4.52464	0.8615	4.52464															-0.8615	4.39873	0.8615	4.39873
-0.86125	4.57465	-0.86125	4.57425	-0.86125	4.52249	0.86125	4.52249							-0.86125	4.52204	0.86125	4.52204															-0.86125	4.39613	0.86125	4.39613
-0.861	4.57205	-0.861	4.57165	-0.861	4.51989	0.861	4.51989							-0.861	4.51945	0.861	4.51945															-0.861	4.39353	0.861	4.39353
-0.86075	4.56945	-0.86075	4.56905	-0.86075	4.51729	0.86075	4.51729							-0.86075	4.51685	0.86075	4.51685															-0.86075	4.39093	0.86075	4.39093
-0.8605	4.56685	-0.8605	4.56646	-0.8605	4.5147	0.8605	4.5147							-0.8605	4.51425	0.8605	4.51425															-0.8605	4.38833	0.8605	4.38833
-0.86025	4.56426	-0.86025	4.56386	-0.86025	4.5121	0.86025	4.5121							-0.86025	4.51165	0.86025	4.51165															-0.86025	4.38574	0.86025	4.38574
-0.86	4.56166	-0.86	4.56126	-0.86	4.5095	0.86	4.5095							-0.86	4.50906	0.86	4.50906															-0.86	4.38314	0.86	4.38314
-0.85975	4.55906	-0.85975	4.55867	-0.85975	4.50691	0.85975	4.50691							-0.85975	4.50646	0.85975	4.50646															-0.85975	4.38055	0.85975	4.38055
-0.8595	4.55647	-0.8595	4.55607	-0.8595	4.50431	0.8595	4.50431							-0.8595	4.50387	0.8595	4.50387															-0.8595	4.37795	0.8595	4.37795
-0.85925	4.55388	-0.85925	4.55348	-0.85925	4.50172	0.85925	4.50172							-0.85925	4.50127	0.85925	4.50127															-0.85925	4.37536	0.85925	4.37536
-0.859	4.55128	-0.859	4.55089	-0.859	4.49913	0.859	4.49913							-0.859	4.49868	0.859	4.49868															-0.859	4.37276	0.859	4.37276
-0.85875	4.54869	-0.85875	4.54829	-0.85875	4.49653	0.85875	4.49653							-0.85875	4.49609	0.85875	4.49609															-0.85875	4.37017	0.85875	4.37017
-0.8585	4.5461	-0.8585	4.5457	-0.8585	4.49394	0.8585	4.49394							-0.8585	4.49349	0.8585	4.49349															-0.8585	4.36758	0.8585	4.36758
-0.85825	4.54351	-0.85825	4.54311	-0.85825	4.49135	0.85825	4.49135							-0.85825	4.4909	0.85825	4.4909															-0.85825	4.36499	0.85825	4.36499
-0.858	4.54092	-0.858	4.54052	-0.858	4.48876	0.858	4.48876							-0.858	4.48831	0.858	4.48831															-0.858	4.3624	0.858	4.3624
-0.85775	4.53833	-0.85775	4.53793	-0.85775	4.48617	0.85775	4.48617							-0.85775	4.48572	0.85775	4.48572															-0.85775	4.35981	0.85775	4.35981
-0.8575	4.53574	-0.8575	4.53534	-0.8575	4.48358	0.8575	4.48358							-0.8575	4.48314	0.8575	4.48314															-0.8575	4.35722	0.8575	4.35722
-0.85725	4.53315	-0.85725	4.53276	-0.85725	4.481	0.85725	4.481							-0.85725	4.48055	0.85725	4.48055															-0.85725	4.35463	0.85725	4.35463
-0.857	4.53057	-0.857	4.53017	-0.857	4.47841	0.857	4.47841							-0.857	4.47796	0.857	4.47796															-0.857	4.35205	0.857	4.35205
-0.85675	4.52798	-0.85675	4.52758	-0.85675	4.47582	0.85675	4.47582							-0.85675	4.47537	0.85675	4.47537															-0.85675	4.34946	0.85675	4.34946
-0.8565	4.52539	-0.8565	4.525	-0.8565	4.47324	0.8565	4.47324							-0.8565	4.47279	0.8565	4.47279															-0.8565	4.34688	0.8565	4.34688
-0.85625	4.52281	-0.85625	4.52241	-0.85625	4.47065	0.85625	4.47065							-0.85625	4.4702	0.85625	4.4702															-0.85625	4.34429	0.85625	4.34429
-0.856	4.52023	-0.856	4.51983	-0.856	4.46807	0.856	4.46807							-0.856	4.46762	0.856	4.46762															-0.856	4.34171	0.856	4.34171
-0.85575	4.51764	-0.85575	4.51724	-0.85575	4.46549	0.85575	4.46549							-0.85575	4.46504	0.85575	4.46504															-0.85575	4.33912	0.85575	4.33912
-0.8555	4.51506	-0.8555	4.51466	-0.8555	4.4629	0.8555	4.4629							-0.8555	4.46245	0.8555	4.46245															-0.8555	4.33654	0.8555	4.33654
-0.85525	4.51248	-0.85525	4.51208	-0.85525	4.46032	0.85525	4.46032							-0.85525	4.45987	0.85525	4.45987															-0.85525	4.33396	0.85525	4.33396
-0.855	4.5099	-0.855	4.5095	-0.855	4.45774	0.855	4.45774							-0.855	4.45729	0.855	4.45729															-0.855	4.33138	0.855	4.33138
-0.85475	4.50732	-0.85475	4.50692	-0.85475	4.45516	0.85475	4.45516							-0.85475	4.45471	0.85475	4.45471															-0.85475	4.3288	0.85475	4.3288
-0.8545	4.50474	-0.8545	4.50434	-0.8545	4.45258	0.8545	4.45258							-0.8545	4.45213	0.8545	4.45213															-0.8545	4.32622	0.8545	4.32622
-0.85425	4.50216	-0.85425	4.50176	-0.85425	4.45	0.85425	4.45							-0.85425	4.44955	0.85425	4.44955															-0.85425	4.32364	0.85425	4.32364
-0.854	4.49958	-0.854	4.49918	-0.854	4.44742	0.854	4.44742							-0.854	4.44697	0.854	4.44697															-0.854	4.32106	0.854	4.32106
-0.85375	4.497	-0.85375	4.4966	-0.85375	4.44485	0.85375	4.44485							-0.85375	4.4444	0.85375	4.4444															-0.85375	4.31849	0.85375	4.31849
-0.8535	4.49443	-0.8535	4.49403	-0.8535	4.44227	0.8535	4.44227							-0.8535	4.44182	0.8535	4.44182															-0.8535	4.31591	0.8535	4.31591
-0.85325	4.49185	-0.85325	4.49145	-0.85325	4.43969	0.85325	4.43969							-0.85325	4.43924	0.85325	4.43924															-0.85325	4.31333	0.85325	4.31333
-0.853	4.48928	-0.853	4.48888	-0.853	4.43712	0.853	4.43712							-0.853	4.43667	0.853	4.43667															-0.853	4.31076	0.853	4.31076
-0.85275	4.4867	-0.85275	4.4863	-0.85275	4.43455	0.85275	4.43455							-0.85275	4.43409	0.85275	4.43409															-0.85275	4.30818	0.85275	4.30818
-0.8525	4.48413	-0.8525	4.48373	-0.8525	4.43197	0.8525	4.43197							-0.8525	4.43152	0.8525	4.43152															-0.8525	4.30561	0.8525	4.30561
-0.85225	4.48156	-0.85225	4.48116	-0.85225	4.4294	0.85225	4.4294							-0.85225	4.42895	0.85225	4.42895															-0.85225	4.30304	0.85225	4.30304
-0.852	4.47898	-0.852	4.47858	-0.852	4.42683	0.852	4.42683							-0.852	4.42637	0.852	4.42637															-0.852	4.30047	0.852	4.30047
-0.85175	4.47641	-0.85175	4.47601	-0.85175	4.42426	0.85175	4.42426							-0.85175	4.4238	0.85175	4.4238															-0.85175	4.2979	0.85175	4.2979
-0.8515	4.47384	-0.8515	4.47344	-0.8515	4.42169	0.8515	4.42169							-0.8515	4.42123	0.8515	4.42123															-0.8515	4.29532	0.8515	4.29532
-0.85125	4.47127	-0.85125	4.47087	-0.85125	4.41912	0.85125	4.41912							-0.85125	4.41866	0.85125	4.41866															-0.85125	4.29276	0.85125	4.29276
-0.851	4.4687	-0.851	4.4683	-0.851	4.41655	0.851	4.41655							-0.851	4.41609	0.851	4.41609															-0.851	4.29019	0.851	4.29019
-0.85075	4.46614	-0.85075	4.46574	-0.85075	4.41398	0.85075	4.41398							-0.85075	4.41353	0.85075	4.41353															-0.85075	4.28762	0.85075	4.28762
-0.8505	4.46357	-0.8505	4.46317	-0.8505	4.41141	0.8505	4.41141							-0.8505	4.41096	0.8505	4.41096															-0.8505	4.28505	0.8505	4.28505
-0.85025	4.461	-0.85025	4.4606	-0.85025	4.40884	0.85025	4.40884							-0.85025	4.40839	0.85025	4.40839															-0.85025	4.28248	0.85025	4.28248
-0.85	4.45844	-0.85	4.45804	-0.85	4.40628	0.85	4.40628							-0.85	4.40583	0.85	4.40583															-0.85	4.27992	0.85	4.27992
-0.84975	4.45587	-0.84975	4.45547	-0.84975	4.40371	0.84975	4.40371							-0.84975	4.40326	0.84975	4.40326															-0.84975	4.27735	0.84975	4.27735
-0.8495	4.45331	-0.8495	4.45291	-0.8495	4.40115	0.8495	4.40115							-0.8495	4.4007	0.8495	4.4007															-0.8495	4.27479	0.8495	4.27479
-0.84925	4.45074	-0.84925	4.45034	-0.84925	4.39859	0.84925	4.39859							-0.84925	4.39813	0.84925	4.39813															-0.84925	4.27223	0.84925	4.27223
-0.849	4.44818	-0.849	4.44778	-0.849	4.39602	0.849	4.39602							-0.849	4.39557	0.849	4.39557															-0.849	4.26966	0.849	4.26966
-0.84875	4.44562	-0.84875	4.44522	-0.84875	4.39346	0.84875	4.39346							-0.84875	4.39301	0.84875	4.39301															-0.84875	4.2671	0.84875	4.2671
-0.8485	4.44306	-0.8485	4.44266	-0.8485	4.3909	0.8485	4.3909							-0.8485	4.39044	0.8485	4.39044															-0.8485	4.26454	0.8485	4.26454
-0.84825	4.4405	-0.84825	4.44009	-0.84825	4.38834	0.84825	4.38834							-0.84825	4.38788	0.84825	4.38788															-0.84825	4.26198	0.84825	4.26198
-0.848	4.43794	-0.848	4.43753	-0.848	4.38578	0.848	4.38578							-0.848	4.38532	0.848	4.38532															-0.848	4.25942	0.848	4.25942
-0.84775	4.43538	-0.84775	4.43498	-0.84775	4.38322	0.84775	4.38322							-0.84775	4.38276	0.84775	4.38276															-0.84775	4.25686	0.84775	4.25686
-0.8475	4.43282	-0.8475	4.43242	-0.8475	4.38066	0.8475	4.38066							-0.8475	4.38021	0.8475	4.38021															-0.8475	4.2543	0.8475	4.2543
-0.84725	4.43026	-0.84725	4.42986	-0.84725	4.3781	0.84725	4.3781							-0.84725	4.37765	0.84725	4.37765															-0.84725	4.25174	0.84725	4.25174
-0.847	4.4277	-0.847	4.4273	-0.847	4.37555	0.847	4.37555							-0.847	4.37509	0.847	4.37509															-0.847	4.24919	0.847	4.24919
-0.84675	4.42515	-0.84675	4.42475	-0.84675	4.37299	0.84675	4.37299							-0.84675	4.37254	0.84675	4.37254															-0.84675	4.24663	0.84675	4.24663
-0.8465	4.42259	-0.8465	4.42219	-0.8465	4.37043	0.8465	4.37043							-0.8465	4.36998	0.8465	4.36998															-0.8465	4.24408	0.8465	4.24408
-0.84625	4.42004	-0.84625	4.41964	-0.84625	4.36788	0.84625	4.36788							-0.84625	4.36743	0.84625	4.36743															-0.84625	4.24152	0.84625	4.24152
-0.846	4.41748	-0.846	4.41708	-0.846	4.36533	0.846	4.36533							-0.846	4.36487	0.846	4.36487															-0.846	4.23897	0.846	4.23897
-0.84575	4.41493	-0.84575	4.41453	-0.84575	4.36277	0.84575	4.36277							-0.84575	4.36232	0.84575	4.36232															-0.84575	4.23641	0.84575	4.23641
-0.8455	4.41238	-0.8455	4.41198	-0.8455	4.36022	0.8455	4.36022							-0.8455	4.35977	0.8455	4.35977															-0.8455	4.23386	0.8455	4.23386
-0.84525	4.40983	-0.84525	4.40942	-0.84525	4.35767	0.84525	4.35767							-0.84525	4.35721	0.84525	4.35721															-0.84525	4.23131	0.84525	4.23131
-0.845	4.40728	-0.845	4.40687	-0.845	4.35512	0.845	4.35512							-0.845	4.35466	0.845	4.35466															-0.845	4.22876	0.845	4.22876
-0.84475	4.40473	-0.84475	4.40432	-0.84475	4.35257	0.84475	4.35257							-0.84475	4.35211	0.84475	4.35211															-0.84475	4.22621	0.84475	4.22621
-0.8445	4.40218	-0.8445	4.40177	-0.8445	4.35002	0.8445	4.35002							-0.8445	4.34956	0.8445	4.34956															-0.8445	4.22366	0.8445	4.22366
-0.84425	4.39963	-0.84425	4.39923	-0.84425	4.34747	0.84425	4.34747							-0.84425	4.34701	0.84425	4.34701															-0.84425	4.22111	0.84425	4.22111
-0.844	4.39708	-0.844	4.39668	-0.844	4.34492	0.844	4.34492							-0.844	4.34447	0.844	4.34447															-0.844	4.21857	0.844	4.21857
-0.84375	4.39453	-0.84375	4.39413	-0.84375	4.34238	0.84375	4.34238							-0.84375	4.34192	0.84375	4.34192															-0.84375	4.21602	0.84375	4.21602
-0.8435	4.39199	-0.8435	4.39158	-0.8435	4.33983	0.8435	4.33983							-0.8435	4.33937	0.8435	4.33937															-0.8435	4.21347	0.8435	4.21347
-0.84325	4.38944	-0.84325	4.38904	-0.84325	4.33728	0.84325	4.33728							-0.84325	4.33683	0.84325	4.33683															-0.84325	4.21093	0.84325	4.21093
-0.843	4.3869	-0.843	4.38649	-0.843	4.33474	0.843	4.33474							-0.843	4.33428	0.843	4.33428															-0.843	4.20838	0.843	4.20838
-0.84275	4.38435	-0.84275	4.38395	-0.84275	4.3322	0.84275	4.3322							-0.84275	4.33174	0.84275	4.33174															-0.84275	4.20584	0.84275	4.20584
-0.8425	4.38181	-0.8425	4.38141	-0.8425	4.32965	0.8425	4.32965							-0.8425	4.32919	0.8425	4.32919															-0.8425	4.20329	0.8425	4.20329
-0.84225	4.37927	-0.84225	4.37886	-0.84225	4.32711	0.84225	4.32711							-0.84225	4.32665	0.84225	4.32665															-0.84225	4.20075	0.84225	4.20075
-0.842	4.37673	-0.842	4.37632	-0.842	4.32457	0.842	4.32457							-0.842	4.32411	0.842	4.32411															-0.842	4.19821	0.842	4.19821
-0.84175	4.37419	-0.84175	4.37378	-0.84175	4.32203	0.84175	4.32203							-0.84175	4.32157	0.84175	4.32157															-0.84175	4.19567	0.84175	4.19567
-0.8415	4.37165	-0.8415	4.37124	-0.8415	4.31949	0.8415	4.31949							-0.8415	4.31903	0.8415	4.31903															-0.8415	4.19313	0.8415	4.19313
-0.84125	4.36911	-0.84125	4.3687	-0.84125	4.31695	0.84125	4.31695							-0.84125	4.31649	0.84125	4.31649															-0.84125	4.19059	0.84125	4.19059
-0.841	4.36657	-0.841	4.36616	-0.841	4.31441	0.841	4.31441							-0.841	4.31395	0.841	4.31395															-0.841	4.18805	0.841	4.18805
-0.84075	4.36403	-0.84075	4.36362	-0.84075	4.31187	0.84075	4.31187							-0.84075	4.31141	0.84075	4.31141															-0.84075	4.18551	0.84075	4.18551
-0.8405	4.36149	-0.8405	4.36109	-0.8405	4.30933	0.8405	4.30933							-0.8405	4.30887	0.8405	4.30887															-0.8405	4.18298	0.8405	4.18298
-0.84025	4.35896	-0.84025	4.35855	-0.84025	4.3068	0.84025	4.3068							-0.84025	4.30634	0.84025	4.30634															-0.84025	4.18044	0.84025	4.18044
-0.84	4.35642	-0.84	4.35601	-0.84	4.30426	0.84	4.30426							-0.84	4.3038	0.84	4.3038															-0.84	4.1779	0.84	4.1779
-0.83975	4.35388	-0.83975	4.35348	-0.83975	4.30173	0.83975	4.30173							-0.83975	4.30127	0.83975	4.30127															-0.83975	4.17537	0.83975	4.17537
-0.8395	4.35135	-0.8395	4.35095	-0.8395	4.29919	0.8395	4.29919							-0.8395	4.29873	0.8395	4.29873															-0.8395	4.17284	0.8395	4.17284
-0.83925	4.34882	-0.83925	4.34841	-0.83925	4.29666	0.83925	4.29666							-0.83925	4.2962	0.83925	4.2962															-0.83925	4.1703	0.83925	4.1703
-0.839	4.34628	-0.839	4.34588	-0.839	4.29413	0.839	4.29413							-0.839	4.29367	0.839	4.29367															-0.839	4.16777	0.839	4.16777
-0.83875	4.34375	-0.83875	4.34335	-0.83875	4.29159	0.83875	4.29159							-0.83875	4.29113	0.83875	4.29113															-0.83875	4.16524	0.83875	4.16524
-0.8385	4.34122	-0.8385	4.34082	-0.8385	4.28906	0.8385	4.28906							-0.8385	4.2886	0.8385	4.2886															-0.8385	4.16271	0.8385	4.16271
-0.83825	4.33869	-0.83825	4.33828	-0.83825	4.28653	0.83825	4.28653							-0.83825	4.28607	0.83825	4.28607															-0.83825	4.16018	0.83825	4.16018
-0.838	4.33616	-0.838	4.33576	-0.838	4.284	0.838	4.284							-0.838	4.28354	0.838	4.28354															-0.838	4.15765	0.838	4.15765
-0.83775	4.33363	-0.83775	4.33323	-0.83775	4.28147	0.83775	4.28147							-0.83775	4.28101	0.83775	4.28101															-0.83775	4.15512	0.83775	4.15512
-0.8375	4.3311	-0.8375	4.3307	-0.8375	4.27894	0.8375	4.27894							-0.8375	4.27848	0.8375	4.27848															-0.8375	4.15259	0.8375	4.15259
-0.83725	4.32858	-0.83725	4.32817	-0.83725	4.27642	0.83725	4.27642							-0.83725	4.27596	0.83725	4.27596															-0.83725	4.15006	0.83725	4.15006
-0.837	4.32605	-0.837	4.32564	-0.837	4.27389	0.837	4.27389							-0.837	4.27343	0.837	4.27343															-0.837	4.14754	0.837	4.14754
-0.83675	4.32352	-0.83675	4.32312	-0.83675	4.27136	0.83675	4.27136							-0.83675	4.2709	0.83675	4.2709															-0.83675	4.14501	0.83675	4.14501
-0.8365	4.321	-0.8365	4.32059	-0.8365	4.26884	0.8365	4.26884							-0.8365	4.26838	0.8365	4.26838															-0.8365	4.14248	0.8365	4.14248
-0.83625	4.31848	-0.83625	4.31807	-0.83625	4.26632	0.83625	4.26632							-0.83625	4.26585	0.83625	4.26585															-0.83625	4.13996	0.83625	4.13996
-0.836	4.31595	-0.836	4.31554	-0.836	4.26379	0.836	4.26379							-0.836	4.26333	0.836	4.26333															-0.836	4.13744	0.836	4.13744
-0.83575	4.31343	-0.83575	4.31302	-0.83575	4.26127	0.83575	4.26127							-0.83575	4.26081	0.83575	4.26081															-0.83575	4.13491	0.83575	4.13491
-0.8355	4.31091	-0.8355	4.3105	-0.8355	4.25875	0.8355	4.25875							-0.8355	4.25829	0.8355	4.25829															-0.8355	4.13239	0.8355	4.13239
-0.83525	4.30839	-0.83525	4.30798	-0.83525	4.25623	0.83525	4.25623							-0.83525	4.25576	0.83525	4.25576															-0.83525	4.12987	0.83525	4.12987
-0.835	4.30586	-0.835	4.30546	-0.835	4.2537	0.835	4.2537							-0.835	4.25324	0.835	4.25324															-0.835	4.12735	0.835	4.12735
-0.83475	4.30334	-0.83475	4.30294	-0.83475	4.25118	0.83475	4.25118							-0.83475	4.25072	0.83475	4.25072															-0.83475	4.12483	0.83475	4.12483
-0.8345	4.30083	-0.8345	4.30042	-0.8345	4.24867	0.8345	4.24867							-0.8345	4.2482	0.8345	4.2482															-0.8345	4.12231	0.8345	4.12231
-0.83425	4.29831	-0.83425	4.2979	-0.83425	4.24615	0.83425	4.24615							-0.83425	4.24569	0.83425	4.24569															-0.83425	4.11979	0.83425	4.11979
-0.834	4.29579	-0.834	4.29538	-0.834	4.24363	0.834	4.24363							-0.834	4.24317	0.834	4.24317															-0.834	4.11728	0.834	4.11728
-0.83375	4.29327	-0.83375	4.29286	-0.83375	4.24111	0.83375	4.24111							-0.83375	4.24065	0.83375	4.24065															-0.83375	4.11476	0.83375	4.11476
-0.8335	4.29076	-0.8335	4.29035	-0.8335	4.2386	0.8335	4.2386							-0.8335	4.23813	0.8335	4.23813															-0.8335	4.11224	0.8335	4.11224
-0.83325	4.28824	-0.83325	4.28783	-0.83325	4.23608	0.83325	4.23608							-0.83325	4.23562	0.83325	4.23562															-0.83325	4.10973	0.83325	4.10973
-0.833	4.28573	-0.833	4.28532	-0.833	4.23357	0.833	4.23357							-0.833	4.2331	0.833	4.2331															-0.833	4.10721	0.833	4.10721
-0.83275	4.28321	-0.83275	4.2828	-0.83275	4.23105	0.83275	4.23105							-0.83275	4.23059	0.83275	4.23059															-0.83275	4.1047	0.83275	4.1047
-0.8325	4.2807	-0.8325	4.28029	-0.8325	4.22854	0.8325	4.22854							-0.8325	4.22808	0.8325	4.22808															-0.8325	4.10219	0.8325	4.10219
-0.83225	4.27819	-0.83225	4.27778	-0.83225	4.22603	0.83225	4.22603							-0.83225	4.22556	0.83225	4.22556															-0.83225	4.09967	0.83225	4.09967
-0.832	4.27568	-0.832	4.27527	-0.832	4.22352	0.832	4.22352							-0.832	4.22305	0.832	4.22305															-0.832	4.09716	0.832	4.09716
-0.83175	4.27317	-0.83175	4.27276	-0.83175	4.22101	0.83175	4.22101							-0.83175	4.22054	0.83175	4.22054															-0.83175	4.09465	0.83175	4.09465
-0.8315	4.27066	-0.8315	4.27025	-0.8315	4.21849	0.8315	4.21849							-0.8315	4.21803	0.8315	4.21803															-0.8315	4.09214	0.8315	4.09214
-0.83125	4.26815	-0.83125	4.26774	-0.83125	4.21599	0.83125	4.21599							-0.83125	4.21552	0.83125	4.21552															-0.83125	4.08963	0.83125	4.08963
-0.831	4.26564	-0.831	4.26523	-0.831	4.21348	0.831	4.21348							-0.831	4.21301	0.831	4.21301															-0.831	4.08712	0.831	4.08712
-0.83075	4.26313	-0.83075	4.26272	-0.83075	4.21097	0.83075	4.21097							-0.83075	4.21051	0.83075	4.21051															-0.83075	4.08462	0.83075	4.08462
-0.8305	4.26062	-0.8305	4.26021	-0.8305	4.20846	0.8305	4.20846							-0.8305	4.208	0.8305	4.208															-0.8305	4.08211	0.8305	4.08211
-0.83025	4.25812	-0.83025	4.25771	-0.83025	4.20596	0.83025	4.20596							-0.83025	4.20549	0.83025	4.20549															-0.83025	4.0796	0.83025	4.0796
-0.83	4.25561	-0.83	4.2552	-0.83	4.20345	0.83	4.20345							-0.83	4.20299	0.83	4.20299															-0.83	4.0771	0.83	4.0771
-0.82975	4.25311	-0.82975	4.2527	-0.82975	4.20095	0.82975	4.20095							-0.82975	4.20048	0.82975	4.20048															-0.82975	4.07459	0.82975	4.07459
-0.8295	4.2506	-0.8295	4.25019	-0.8295	4.19844	0.8295	4.19844							-0.8295	4.19798	0.8295	4.19798															-0.8295	4.07209	0.8295	4.07209
-0.82925	4.2481	-0.82925	4.24769	-0.82925	4.19594	0.82925	4.19594							-0.82925	4.19547	0.82925	4.19547															-0.82925	4.06959	0.82925	4.06959
-0.829	4.2456	-0.829	4.24519	-0.829	4.19344	0.829	4.19344							-0.829	4.19297	0.829	4.19297															-0.829	4.06708	0.829	4.06708
-0.82875	4.24309	-0.82875	4.24268	-0.82875	4.19093	0.82875	4.19093							-0.82875	4.19047	0.82875	4.19047															-0.82875	4.06458	0.82875	4.06458
-0.8285	4.24059	-0.8285	4.24018	-0.8285	4.18843	0.8285	4.18843							-0.8285	4.18797	0.8285	4.18797															-0.8285	4.06208	0.8285	4.06208
-0.82825	4.23809	-0.82825	4.23768	-0.82825	4.18593	0.82825	4.18593							-0.82825	4.18547	0.82825	4.18547															-0.82825	4.05958	0.82825	4.05958
-0.828	4.23559	-0.828	4.23518	-0.828	4.18343	0.828	4.18343							-0.828	4.18297	0.828	4.18297															-0.828	4.05708	0.828	4.05708
-0.82775	4.2331	-0.82775	4.23268	-0.82775	4.18093	0.82775	4.18093							-0.82775	4.18047	0.82775	4.18047															-0.82775	4.05458	0.82775	4.05458
-0.8275	4.2306	-0.8275	4.23019	-0.8275	4.17844	0.8275	4.17844							-0.8275	4.17797	0.8275	4.17797															-0.8275	4.05208	0.8275	4.05208
-0.82725	4.2281	-0.82725	4.22769	-0.82725	4.17594	0.82725	4.17594							-0.82725	4.17547	0.82725	4.17547															-0.82725	4.04959	0.82725	4.04959
-0.827	4.2256	-0.827	4.22519	-0.827	4.17344	0.827	4.17344							-0.827	4.17298	0.827	4.17298															-0.827	4.04709	0.827	4.04709
-0.82675	4.22311	-0.82675	4.2227	-0.82675	4.17095	0.82675	4.17095							-0.82675	4.17048	0.82675	4.17048															-0.82675	4.0446	0.82675	4.0446
-0.8265	4.22061	-0.8265	4.2202	-0.8265	4.16845	0.8265	4.16845							-0.8265	4.16799	0.8265	4.16799															-0.8265	4.0421	0.8265	4.0421
-0.82625	4.21812	-0.82625	4.21771	-0.82625	4.16596	0.82625	4.16596							-0.82625	4.16549	0.82625	4.16549															-0.82625	4.03961	0.82625	4.03961
-0.826	4.21563	-0.826	4.21521	-0.826	4.16346	0.826	4.16346							-0.826	4.163	0.826	4.163															-0.826	4.03711	0.826	4.03711
-0.82575	4.21313	-0.82575	4.21272	-0.82575	4.16097	0.82575	4.16097							-0.82575	4.16051	0.82575	4.16051															-0.82575	4.03462	0.82575	4.03462
-0.8255	4.21064	-0.8255	4.21023	-0.8255	4.15848	0.8255	4.15848							-0.8255	4.15801	0.8255	4.15801															-0.8255	4.03213	0.8255	4.03213
-0.82525	4.20815	-0.82525	4.20774	-0.82525	4.15599	0.82525	4.15599							-0.82525	4.15552	0.82525	4.15552															-0.82525	4.02964	0.82525	4.02964
-0.825	4.20566	-0.825	4.20525	-0.825	4.1535	0.825	4.1535							-0.825	4.15303	0.825	4.15303															-0.825	4.02715	0.825	4.02715
-0.82475	4.20317	-0.82475	4.20276	-0.82475	4.15101	0.82475	4.15101							-0.82475	4.15054	0.82475	4.15054															-0.82475	4.02466	0.82475	4.02466
-0.8245	4.20068	-0.8245	4.20027	-0.8245	4.14852	0.8245	4.14852							-0.8245	4.14805	0.8245	4.14805															-0.8245	4.02217	0.8245	4.02217
-0.82425	4.19819	-0.82425	4.19778	-0.82425	4.14603	0.82425	4.14603							-0.82425	4.14556	0.82425	4.14556															-0.82425	4.01968	0.82425	4.01968
-0.824	4.19571	-0.824	4.19529	-0.824	4.14354	0.824	4.14354							-0.824	4.14308	0.824	4.14308															-0.824	4.01719	0.824	4.01719
-0.82375	4.19322	-0.82375	4.19281	-0.82375	4.14106	0.82375	4.14106							-0.82375	4.14059	0.82375	4.14059															-0.82375	4.01471	0.82375	4.01471
-0.8235	4.19073	-0.8235	4.19032	-0.8235	4.13857	0.8235	4.13857							-0.8235	4.1381	0.8235	4.1381															-0.8235	4.01222	0.8235	4.01222
-0.82325	4.18825	-0.82325	4.18783	-0.82325	4.13609	0.82325	4.13609							-0.82325	4.13562	0.82325	4.13562															-0.82325	4.00974	0.82325	4.00974
-0.823	4.18576	-0.823	4.18535	-0.823	4.1336	0.823	4.1336							-0.823	4.13313	0.823	4.13313															-0.823	4.00725	0.823	4.00725
-0.82275	4.18328	-0.82275	4.18287	-0.82275	4.13112	0.82275	4.13112							-0.82275	4.13065	0.82275	4.13065															-0.82275	4.00477	0.82275	4.00477
-0.8225	4.1808	-0.8225	4.18038	-0.8225	4.12864	0.8225	4.12864							-0.8225	4.12817	0.8225	4.12817															-0.8225	4.00228	0.8225	4.00228
-0.82225	4.17831	-0.82225	4.1779	-0.82225	4.12615	0.82225	4.12615							-0.82225	4.12568	0.82225	4.12568															-0.82225	3.9998	0.82225	3.9998
-0.822	4.17583	-0.822	4.17542	-0.822	4.12367	0.822	4.12367							-0.822	4.1232	0.822	4.1232															-0.822	3.99732	0.822	3.99732
-0.82175	4.17335	-0.82175	4.17294	-0.82175	4.12119	0.82175	4.12119							-0.82175	4.12072	0.82175	4.12072															-0.82175	3.99484	0.82175	3.99484
-0.8215	4.17087	-0.8215	4.17046	-0.8215	4.11871	0.8215	4.11871							-0.8215	4.11824	0.8215	4.11824															-0.8215	3.99236	0.8215	3.99236
-0.82125	4.16839	-0.82125	4.16798	-0.82125	4.11623	0.82125	4.11623							-0.82125	4.11576	0.82125	4.11576															-0.82125	3.98988	0.82125	3.98988
-0.821	4.16592	-0.821	4.1655	-0.821	4.11375	0.821	4.11375							-0.821	4.11328	0.821	4.11328															-0.821	3.9874	0.821	3.9874
-0.82075	4.16344	-0.82075	4.16302	-0.82075	4.11128	0.82075	4.11128							-0.82075	4.11081	0.82075	4.11081															-0.82075	3.98493	0.82075	3.98493
-0.8205	4.16096	-0.8205	4.16055	-0.8205	4.1088	0.8205	4.1088							-0.8205	4.10833	0.8205	4.10833															-0.8205	3.98245	0.8205	3.98245
-0.82025	4.15848	-0.82025	4.15807	-0.82025	4.10632	0.82025	4.10632							-0.82025	4.10585	0.82025	4.10585															-0.82025	3.97997	0.82025	3.97997
-0.82	4.15601	-0.82	4.15559	-0.82	4.10385	0.82	4.10385							-0.82	4.10338	0.82	4.10338															-0.82	3.9775	0.82	3.9775
-0.81975	4.15354	-0.81975	4.15312	-0.81975	4.10137	0.81975	4.10137							-0.81975	4.1009	0.81975	4.1009															-0.81975	3.97502	0.81975	3.97502
-0.8195	4.15106	-0.8195	4.15065	-0.8195	4.0989	0.8195	4.0989							-0.8195	4.09843	0.8195	4.09843															-0.8195	3.97255	0.8195	3.97255
-0.81925	4.14859	-0.81925	4.14817	-0.81925	4.09643	0.81925	4.09643							-0.81925	4.09596	0.81925	4.09596															-0.81925	3.97008	0.81925	3.97008
-0.819	4.14612	-0.819	4.1457	-0.819	4.09395	0.819	4.09395							-0.819	4.09348	0.819	4.09348															-0.819	3.9676	0.819	3.9676
-0.81875	4.14364	-0.81875	4.14323	-0.81875	4.09148	0.81875	4.09148							-0.81875	4.09101	0.81875	4.09101															-0.81875	3.96513	0.81875	3.96513
-0.8185	4.14117	-0.8185	4.14076	-0.8185	4.08901	0.8185	4.08901							-0.8185	4.08854	0.8185	4.08854															-0.8185	3.96266	0.8185	3.96266
-0.81825	4.1387	-0.81825	4.13829	-0.81825	4.08654	0.81825	4.08654							-0.81825	4.08607	0.81825	4.08607															-0.81825	3.96019	0.81825	3.96019
-0.818	4.13623	-0.818	4.13582	-0.818	4.08407	0.818	4.08407							-0.818	4.0836	0.818	4.0836															-0.818	3.95772	0.818	3.95772
-0.81775	4.13377	-0.81775	4.13335	-0.81775	4.0816	0.81775	4.0816							-0.81775	4.08113	0.81775	4.08113															-0.81775	3.95525	0.81775	3.95525
-0.8175	4.1313	-0.8175	4.13088	-0.8175	4.07914	0.8175	4.07914							-0.8175	4.07866	0.8175	4.07866															-0.8175	3.95279	0.8175	3.95279
-0.81725	4.12883	-0.81725	4.12841	-0.81725	4.07667	0.81725	4.07667							-0.81725	4.0762	0.81725	4.0762															-0.81725	3.95032	0.81725	3.95032
-0.817	4.12636	-0.817	4.12595	-0.817	4.0742	0.817	4.0742							-0.817	4.07373	0.817	4.07373															-0.817	3.94785	0.817	3.94785
-0.81675	4.1239	-0.81675	4.12348	-0.81675	4.07174	0.81675	4.07174							-0.81675	4.07126	0.81675	4.07126															-0.81675	3.94539	0.81675	3.94539
-0.8165	4.12143	-0.8165	4.12102	-0.8165	4.06927	0.8165	4.06927							-0.8165	4.0688	0.8165	4.0688															-0.8165	3.94292	0.8165	3.94292
-0.81625	4.11897	-0.81625	4.11855	-0.81625	4.06681	0.81625	4.06681							-0.81625	4.06634	0.81625	4.06634															-0.81625	3.94046	0.81625	3.94046
-0.816	4.11651	-0.816	4.11609	-0.816	4.06434	0.816	4.06434							-0.816	4.06387	0.816	4.06387															-0.816	3.938	0.816	3.938
-0.81575	4.11404	-0.81575	4.11363	-0.81575	4.06188	0.81575	4.06188							-0.81575	4.06141	0.81575	4.06141															-0.81575	3.93553	0.81575	3.93553
-0.8155	4.11158	-0.8155	4.11117	-0.8155	4.05942	0.8155	4.05942							-0.8155	4.05895	0.8155	4.05895															-0.8155	3.93307	0.8155	3.93307
-0.81525	4.10912	-0.81525	4.1087	-0.81525	4.05696	0.81525	4.05696							-0.81525	4.05649	0.81525	4.05649															-0.81525	3.93061	0.81525	3.93061
-0.815	4.10666	-0.815	4.10624	-0.815	4.0545	0.815	4.0545							-0.815	4.05403	0.815	4.05403															-0.815	3.92815	0.815	3.92815
-0.81475	4.1042	-0.81475	4.10378	-0.81475	4.05204	0.81475	4.05204							-0.81475	4.05157	0.81475	4.05157															-0.81475	3.92569	0.81475	3.92569
-0.8145	4.10174	-0.8145	4.10133	-0.8145	4.04958	0.8145	4.04958							-0.8145	4.04911	0.8145	4.04911															-0.8145	3.92323	0.8145	3.92323
-0.81425	4.09929	-0.81425	4.09887	-0.81425	4.04712	0.81425	4.04712							-0.81425	4.04665	0.81425	4.04665															-0.81425	3.92078	0.81425	3.92078
-0.814	4.09683	-0.814	4.09641	-0.814	4.04467	0.814	4.04467							-0.814	4.04419	0.814	4.04419															-0.814	3.91832	0.814	3.91832
-0.81375	4.09437	-0.81375	4.09395	-0.81375	4.04221	0.81375	4.04221							-0.81375	4.04174	0.81375	4.04174															-0.81375	3.91586	0.81375	3.91586
-0.8135	4.09192	-0.8135	4.0915	-0.8135	4.03975	0.8135	4.03975							-0.8135	4.03928	0.8135	4.03928															-0.8135	3.91341	0.8135	3.91341
-0.81325	4.08946	-0.81325	4.08904	-0.81325	4.0373	0.81325	4.0373							-0.81325	4.03682	0.81325	4.03682															-0.81325	3.91095	0.81325	3.91095
-0.813	4.08701	-0.813	4.08659	-0.813	4.03484	0.813	4.03484							-0.813	4.03437	0.813	4.03437															-0.813	3.9085	0.813	3.9085
-0.81275	4.08455	-0.81275	4.08413	-0.81275	4.03239	0.81275	4.03239							-0.81275	4.03192	0.81275	4.03192															-0.81275	3.90604	0.81275	3.90604
-0.8125	4.0821	-0.8125	4.08168	-0.8125	4.02994	0.8125	4.02994							-0.8125	4.02946	0.8125	4.02946															-0.8125	3.90359	0.8125	3.90359
-0.81225	4.07965	-0.81225	4.07923	-0.81225	4.02749	0.81225	4.02749							-0.81225	4.02701	0.81225	4.02701															-0.81225	3.90114	0.81225	3.90114
-0.812	4.0772	-0.812	4.07678	-0.812	4.02503	0.812	4.02503							-0.812	4.02456	0.812	4.02456															-0.812	3.89869	0.812	3.89869
-0.81175	4.07475	-0.81175	4.07433	-0.81175	4.02258	0.81175	4.02258							-0.81175	4.02211	0.81175	4.02211															-0.81175	3.89624	0.81175	3.89624
-0.8115	4.0723	-0.8115	4.07188	-0.8115	4.02013	0.8115	4.02013							-0.8115	4.01966	0.8115	4.01966															-0.8115	3.89379	0.8115	3.89379
-0.81125	4.06985	-0.81125	4.06943	-0.81125	4.01769	0.81125	4.01769							-0.81125	4.01721	0.81125	4.01721															-0.81125	3.89134	0.81125	3.89134
-0.811	4.0674	-0.811	4.06698	-0.811	4.01524	0.811	4.01524							-0.811	4.01476	0.811	4.01476															-0.811	3.88889	0.811	3.88889
-0.81075	4.06495	-0.81075	4.06453	-0.81075	4.01279	0.81075	4.01279							-0.81075	4.01231	0.81075	4.01231															-0.81075	3.88644	0.81075	3.88644
-0.8105	4.06251	-0.8105	4.06209	-0.8105	4.01034	0.8105	4.01034							-0.8105	4.00987	0.8105	4.00987															-0.8105	3.884	0.8105	3.884
-0.81025	4.06006	-0.81025	4.05964	-0.81025	4.0079	0.81025	4.0079							-0.81025	4.00742	0.81025	4.00742															-0.81025	3.88155	0.81025	3.88155
-0.81	4.05762	-0.81	4.0572	-0.81	4.00545	0.81	4.00545							-0.81	4.00498	0.81	4.00498															-0.81	3.87911	0.81	3.87911
-0.80975	4.05517	-0.80975	4.05475	-0.80975	4.00301	0.80975	4.00301							-0.80975	4.00253	0.80975	4.00253															-0.80975	3.87666	0.80975	3.87666
-0.8095	4.05273	-0.8095	4.05231	-0.8095	4.00056	0.8095	4.00056							-0.8095	4.00009	0.8095	4.00009															-0.8095	3.87422	0.8095	3.87422
-0.80925	4.05028	-0.80925	4.04986	-0.80925	3.99812	0.80925	3.99812							-0.80925	3.99764	0.80925	3.99764															-0.80925	3.87178	0.80925	3.87178
-0.809	4.04784	-0.809	4.04742	-0.809	3.99568	0.809	3.99568							-0.809	3.9952	0.809	3.9952															-0.809	3.86933	0.809	3.86933
-0.80875	4.0454	-0.80875	4.04498	-0.80875	3.99324	0.80875	3.99324							-0.80875	3.99276	0.80875	3.99276															-0.80875	3.86689	0.80875	3.86689
-0.8085	4.04296	-0.8085	4.04254	-0.8085	3.9908	0.8085	3.9908							-0.8085	3.99032	0.8085	3.99032															-0.8085	3.86445	0.8085	3.86445
-0.80825	4.04052	-0.80825	4.0401	-0.80825	3.98836	0.80825	3.98836							-0.80825	3.98788	0.80825	3.98788															-0.80825	3.86201	0.80825	3.86201
-0.808	4.03808	-0.808	4.03766	-0.808	3.98592	0.808	3.98592							-0.808	3.98544	0.808	3.98544															-0.808	3.85957	0.808	3.85957
-0.80775	4.03564	-0.80775	4.03522	-0.80775	3.98348	0.80775	3.98348							-0.80775	3.983	0.80775	3.983															-0.80775	3.85713	0.80775	3.85713
-0.8075	4.03321	-0.8075	4.03278	-0.8075	3.98104	0.8075	3.98104							-0.8075	3.98056	0.8075	3.98056															-0.8075	3.8547	0.8075	3.8547
-0.80725	4.03077	-0.80725	4.03035	-0.80725	3.97861	0.80725	3.97861							-0.80725	3.97813	0.80725	3.97813															-0.80725	3.85226	0.80725	3.85226
-0.807	4.02833	-0.807	4.02791	-0.807	3.97617	0.807	3.97617							-0.807	3.97569	0.807	3.97569															-0.807	3.84982	0.807	3.84982
-0.80675	4.0259	-0.80675	4.02548	-0.80675	3.97373	0.80675	3.97373							-0.80675	3.97326	0.80675	3.97326															-0.80675	3.84739	0.80675	3.84739
-0.8065	4.02346	-0.8065	4.02304	-0.8065	3.9713	0.8065	3.9713							-0.8065	3.97082	0.8065	3.97082															-0.8065	3.84495	0.8065	3.84495
-0.80625	4.02103	-0.80625	4.02061	-0.80625	3.96887	0.80625	3.96887							-0.80625	3.96839	0.80625	3.96839															-0.80625	3.84252	0.80625	3.84252
-0.806	4.0186	-0.806	4.01817	-0.806	3.96643	0.806	3.96643							-0.806	3.96595	0.806	3.96595															-0.806	3.84009	0.806	3.84009
-0.80575	4.01616	-0.80575	4.01574	-0.80575	3.964	0.80575	3.964							-0.80575	3.96352	0.80575	3.96352															-0.80575	3.83766	0.80575	3.83766
-0.8055	4.01373	-0.8055	4.01331	-0.8055	3.96157	0.8055	3.96157							-0.8055	3.96109	0.8055	3.96109															-0.8055	3.83522	0.8055	3.83522
-0.80525	4.0113	-0.80525	4.01088	-0.80525	3.95914	0.80525	3.95914							-0.80525	3.95866	0.80525	3.95866															-0.80525	3.83279	0.80525	3.83279
-0.805	4.00887	-0.805	4.00845	-0.805	3.95671	0.805	3.95671							-0.805	3.95623	0.805	3.95623															-0.805	3.83036	0.805	3.83036
-0.80475	4.00644	-0.80475	4.00602	-0.80475	3.95428	0.80475	3.95428							-0.80475	3.9538	0.80475	3.9538															-0.80475	3.82793	0.80475	3.82793
-0.8045	4.00401	-0.8045	4.00359	-0.8045	3.95185	0.8045	3.95185							-0.8045	3.95137	0.8045	3.95137															-0.8045	3.82551	0.8045	3.82551
-0.80425	4.00159	-0.80425	4.00116	-0.80425	3.94942	0.80425	3.94942							-0.80425	3.94894	0.80425	3.94894															-0.80425	3.82308	0.80425	3.82308
-0.804	3.99916	-0.804	3.99874	-0.804	3.94699	0.804	3.94699							-0.804	3.94651	0.804	3.94651															-0.804	3.82065	0.804	3.82065
-0.80375	3.99673	-0.80375	3.99631	-0.80375	3.94457	0.80375	3.94457							-0.80375	3.94409	0.80375	3.94409															-0.80375	3.81822	0.80375	3.81822
-0.8035	3.99431	-0.8035	3.99388	-0.8035	3.94214	0.8035	3.94214							-0.8035	3.94166	0.8035	3.94166															-0.8035	3.8158	0.8035	3.8158
-0.80325	3.99188	-0.80325	3.99146	-0.80325	3.93972	0.80325	3.93972							-0.80325	3.93924	0.80325	3.93924															-0.80325	3.81337	0.80325	3.81337
-0.803	3.98946	-0.803	3.98903	-0.803	3.93729	0.803	3.93729							-0.803	3.93681	0.803	3.93681															-0.803	3.81095	0.803	3.81095
-0.80275	3.98704	-0.80275	3.98661	-0.80275	3.93487	0.80275	3.93487							-0.80275	3.93439	0.80275	3.93439															-0.80275	3.80853	0.80275	3.80853
-0.8025	3.98461	-0.8025	3.98419	-0.8025	3.93245	0.8025	3.93245							-0.8025	3.93197	0.8025	3.93197															-0.8025	3.8061	0.8025	3.8061
-0.80225	3.98219	-0.80225	3.98177	-0.80225	3.93003	0.80225	3.93003							-0.80225	3.92955	0.80225	3.92955															-0.80225	3.80368	0.80225	3.80368
-0.802	3.97977	-0.802	3.97935	-0.802	3.92761	0.802	3.92761							-0.802	3.92712	0.802	3.92712															-0.802	3.80126	0.802	3.80126
-0.80175	3.97735	-0.80175	3.97692	-0.80175	3.92518	0.80175	3.92518							-0.80175	3.9247	0.80175	3.9247															-0.80175	3.79884	0.80175	3.79884
-0.8015	3.97493	-0.8015	3.97451	-0.8015	3.92277	0.8015	3.92277							-0.8015	3.92228	0.8015	3.92228															-0.8015	3.79642	0.8015	3.79642
-0.80125	3.97251	-0.80125	3.97209	-0.80125	3.92035	0.80125	3.92035							-0.80125	3.91987	0.80125	3.91987															-0.80125	3.794	0.80125	3.794
-0.801	3.97009	-0.801	3.96967	-0.801	3.91793	0.801	3.91793							-0.801	3.91745	0.801	3.91745															-0.801	3.79159	0.801	3.79159
-0.80075	3.96768	-0.80075	3.96725	-0.80075	3.91551	0.80075	3.91551							-0.80075	3.91503	0.80075	3.91503															-0.80075	3.78917	0.80075	3.78917
-0.8005	3.96526	-0.8005	3.96483	-0.8005	3.91309	0.8005	3.91309							-0.8005	3.91261	0.8005	3.91261															-0.8005	3.78675	0.8005	3.78675
-0.80025	3.96284	-0.80025	3.96242	-0.80025	3.91068	0.80025	3.91068							-0.80025	3.9102	0.80025	3.9102															-0.80025	3.78434	0.80025	3.78434
-0.8	3.96043	-0.8	3.96	-0.8	3.90826	0.8	3.90826							-0.8	3.90778	0.8	3.90778															-0.8	3.78192	0.8	3.78192
-0.79975	3.95802	-0.79975	3.95759	-0.79975	3.90585	0.79975	3.90585							-0.79975	3.90537	0.79975	3.90537															-0.79975	3.77951	0.79975	3.77951
-0.7995	3.9556	-0.7995	3.95518	-0.7995	3.90344	0.7995	3.90344							-0.7995	3.90295	0.7995	3.90295															-0.7995	3.77709	0.7995	3.77709
-0.79925	3.95319	-0.79925	3.95276	-0.79925	3.90102	0.79925	3.90102							-0.79925	3.90054	0.79925	3.90054															-0.79925	3.77468	0.79925	3.77468
-0.799	3.95078	-0.799	3.95035	-0.799	3.89861	0.799	3.89861							-0.799	3.89813	0.799	3.89813															-0.799	3.77227	0.799	3.77227
-0.79875	3.94837	-0.79875	3.94794	-0.79875	3.8962	0.79875	3.8962							-0.79875	3.89572	0.79875	3.89572															-0.79875	3.76986	0.79875	3.76986
-0.7985	3.94596	-0.7985	3.94553	-0.7985	3.89379	0.7985	3.89379							-0.7985	3.89331	0.7985	3.89331															-0.7985	3.76745	0.7985	3.76745
-0.79825	3.94355	-0.79825	3.94312	-0.79825	3.89138	0.79825	3.89138							-0.79825	3.8909	0.79825	3.8909															-0.79825	3.76504	0.79825	3.76504
-0.798	3.94114	-0.798	3.94071	-0.798	3.88897	0.798	3.88897							-0.798	3.88849	0.798	3.88849															-0.798	3.76263	0.798	3.76263
-0.79775	3.93873	-0.79775	3.9383	-0.79775	3.88656	0.79775	3.88656							-0.79775	3.88608	0.79775	3.88608															-0.79775	3.76022	0.79775	3.76022
-0.7975	3.93632	-0.7975	3.93589	-0.7975	3.88416	0.7975	3.88416							-0.7975	3.88367	0.7975	3.88367															-0.7975	3.75781	0.7975	3.75781
-0.79725	3.93391	-0.79725	3.93349	-0.79725	3.88175	0.79725	3.88175							-0.79725	3.88127	0.79725	3.88127															-0.79725	3.75541	0.79725	3.75541
-0.797	3.93151	-0.797	3.93108	-0.797	3.87934	0.797	3.87934							-0.797	3.87886	0.797	3.87886															-0.797	3.753	0.797	3.753
-0.79675	3.9291	-0.79675	3.92868	-0.79675	3.87694	0.79675	3.87694							-0.79675	3.87645	0.79675	3.87645															-0.79675	3.7506	0.79675	3.7506
-0.7965	3.9267	-0.7965	3.92627	-0.7965	3.87453	0.7965	3.87453							-0.7965	3.87405	0.7965	3.87405															-0.7965	3.74819	0.7965	3.74819
-0.79625	3.9243	-0.79625	3.92387	-0.79625	3.87213	0.79625	3.87213							-0.79625	3.87165	0.79625	3.87165															-0.79625	3.74579	0.79625	3.74579
-0.796	3.92189	-0.796	3.92146	-0.796	3.86973	0.796	3.86973							-0.796	3.86924	0.796	3.86924															-0.796	3.74339	0.796	3.74339
-0.79575	3.91949	-0.79575	3.91906	-0.79575	3.86732	0.79575	3.86732							-0.79575	3.86684	0.79575	3.86684															-0.79575	3.74098	0.79575	3.74098
-0.7955	3.91709	-0.7955	3.91666	-0.7955	3.86492	0.7955	3.86492							-0.7955	3.86444	0.7955	3.86444															-0.7955	3.73858	0.7955	3.73858
-0.79525	3.91469	-0.79525	3.91426	-0.79525	3.86252	0.79525	3.86252							-0.79525	3.86204	0.79525	3.86204															-0.79525	3.73618	0.79525	3.73618
-0.795	3.91229	-0.795	3.91186	-0.795	3.86012	0.795	3.86012							-0.795	3.85964	0.795	3.85964															-0.795	3.73378	0.795	3.73378
-0.79475	3.90989	-0.79475	3.90946	-0.79475	3.85772	0.79475	3.85772							-0.79475	3.85724	0.79475	3.85724															-0.79475	3.73138	0.79475	3.73138
-0.7945	3.90749	-0.7945	3.90706	-0.7945	3.85533	0.7945	3.85533							-0.7945	3.85484	0.7945	3.85484															-0.7945	3.72899	0.7945	3.72899
-0.79425	3.90509	-0.79425	3.90466	-0.79425	3.85293	0.79425	3.85293							-0.79425	3.85244	0.79425	3.85244															-0.79425	3.72659	0.79425	3.72659
-0.794	3.9027	-0.794	3.90227	-0.794	3.85053	0.794	3.85053							-0.794	3.85005	0.794	3.85005															-0.794	3.72419	0.794	3.72419
-0.79375	3.9003	-0.79375	3.89987	-0.79375	3.84813	0.79375	3.84813							-0.79375	3.84765	0.79375	3.84765															-0.79375	3.7218	0.79375	3.7218
-0.7935	3.89791	-0.7935	3.89748	-0.7935	3.84574	0.7935	3.84574							-0.7935	3.84525	0.7935	3.84525															-0.7935	3.7194	0.7935	3.7194
-0.79325	3.89551	-0.79325	3.89508	-0.79325	3.84334	0.79325	3.84334							-0.79325	3.84286	0.79325	3.84286															-0.79325	3.71701	0.79325	3.71701
-0.793	3.89312	-0.793	3.89269	-0.793	3.84095	0.793	3.84095							-0.793	3.84046	0.793	3.84046															-0.793	3.71461	0.793	3.71461
-0.79275	3.89072	-0.79275	3.89029	-0.79275	3.83856	0.79275	3.83856							-0.79275	3.83807	0.79275	3.83807															-0.79275	3.71222	0.79275	3.71222
-0.7925	3.88833	-0.7925	3.8879	-0.7925	3.83617	0.7925	3.83617							-0.7925	3.83568	0.7925	3.83568															-0.7925	3.70983	0.7925	3.70983
-0.79225	3.88594	-0.79225	3.88551	-0.79225	3.83377	0.79225	3.83377							-0.79225	3.83329	0.79225	3.83329															-0.79225	3.70744	0.79225	3.70744
-0.792	3.88355	-0.792	3.88312	-0.792	3.83138	0.792	3.83138							-0.792	3.8309	0.792	3.8309															-0.792	3.70504	0.792	3.70504
-0.79175	3.88116	-0.79175	3.88073	-0.79175	3.82899	0.79175	3.82899							-0.79175	3.82851	0.79175	3.82851															-0.79175	3.70265	0.79175	3.70265
-0.7915	3.87877	-0.7915	3.87834	-0.7915	3.8266	0.7915	3.8266							-0.7915	3.82612	0.7915	3.82612															-0.7915	3.70027	0.7915	3.70027
-0.79125	3.87638	-0.79125	3.87595	-0.79125	3.82422	0.79125	3.82422							-0.79125	3.82373	0.79125	3.82373															-0.79125	3.69788	0.79125	3.69788
-0.791	3.87399	-0.791	3.87356	-0.791	3.82183	0.791	3.82183							-0.791	3.82134	0.791	3.82134															-0.791	3.69549	0.791	3.69549
-0.79075	3.87161	-0.79075	3.87118	-0.79075	3.81944	0.79075	3.81944							-0.79075	3.81895	0.79075	3.81895															-0.79075	3.6931	0.79075	3.6931
-0.7905	3.86922	-0.7905	3.86879	-0.7905	3.81705	0.7905	3.81705							-0.7905	3.81657	0.7905	3.81657															-0.7905	3.69072	0.7905	3.69072
-0.79025	3.86684	-0.79025	3.8664	-0.79025	3.81467	0.79025	3.81467							-0.79025	3.81418	0.79025	3.81418															-0.79025	3.68833	0.79025	3.68833
-0.79	3.86445	-0.79	3.86402	-0.79	3.81228	0.79	3.81228							-0.79	3.8118	0.79	3.8118															-0.79	3.68595	0.79	3.68595
-0.78975	3.86207	-0.78975	3.86164	-0.78975	3.8099	0.78975	3.8099							-0.78975	3.80941	0.78975	3.80941															-0.78975	3.68356	0.78975	3.68356
-0.7895	3.85968	-0.7895	3.85925	-0.7895	3.80752	0.7895	3.80752							-0.7895	3.80703	0.7895	3.80703															-0.7895	3.68118	0.7895	3.68118
-0.78925	3.8573	-0.78925	3.85687	-0.78925	3.80513	0.78925	3.80513							-0.78925	3.80465	0.78925	3.80465															-0.78925	3.6788	0.78925	3.6788
-0.789	3.85492	-0.789	3.85449	-0.789	3.80275	0.789	3.80275							-0.789	3.80226	0.789	3.80226															-0.789	3.67641	0.789	3.67641
-0.78875	3.85254	-0.78875	3.85211	-0.78875	3.80037	0.78875	3.80037							-0.78875	3.79988	0.78875	3.79988															-0.78875	3.67403	0.78875	3.67403
-0.7885	3.85016	-0.7885	3.84973	-0.7885	3.79799	0.7885	3.79799							-0.7885	3.7975	0.7885	3.7975															-0.7885	3.67165	0.7885	3.67165
-0.78825	3.84778	-0.78825	3.84735	-0.78825	3.79561	0.78825	3.79561							-0.78825	3.79512	0.78825	3.79512															-0.78825	3.66927	0.78825	3.66927
-0.788	3.8454	-0.788	3.84497	-0.788	3.79323	0.788	3.79323							-0.788	3.79274	0.788	3.79274															-0.788	3.6669	0.788	3.6669
-0.78775	3.84302	-0.78775	3.84259	-0.78775	3.79085	0.78775	3.79085							-0.78775	3.79036	0.78775	3.79036															-0.78775	3.66452	0.78775	3.66452
-0.7875	3.84064	-0.7875	3.84021	-0.7875	3.78848	0.7875	3.78848							-0.7875	3.78799	0.7875	3.78799															-0.7875	3.66214	0.7875	3.66214
-0.78725	3.83827	-0.78725	3.83784	-0.78725	3.7861	0.78725	3.7861							-0.78725	3.78561	0.78725	3.78561															-0.78725	3.65976	0.78725	3.65976
-0.787	3.83589	-0.787	3.83546	-0.787	3.78372	0.787	3.78372							-0.787	3.78323	0.787	3.78323															-0.787	3.65739	0.787	3.65739
-0.78675	3.83352	-0.78675	3.83308	-0.78675	3.78135	0.78675	3.78135							-0.78675	3.78086	0.78675	3.78086															-0.78675	3.65501	0.78675	3.65501
-0.7865	3.83114	-0.7865	3.83071	-0.7865	3.77898	0.7865	3.77898							-0.7865	3.77849	0.7865	3.77849															-0.7865	3.65264	0.7865	3.65264
-0.78625	3.82877	-0.78625	3.82834	-0.78625	3.7766	0.78625	3.7766							-0.78625	3.77611	0.78625	3.77611															-0.78625	3.65027	0.78625	3.65027
-0.786	3.8264	-0.786	3.82596	-0.786	3.77423	0.786	3.77423							-0.786	3.77374	0.786	3.77374															-0.786	3.64789	0.786	3.64789
-0.78575	3.82403	-0.78575	3.82359	-0.78575	3.77186	0.78575	3.77186							-0.78575	3.77137	0.78575	3.77137															-0.78575	3.64552	0.78575	3.64552
-0.7855	3.82165	-0.7855	3.82122	-0.7855	3.76949	0.7855	3.76949							-0.7855	3.769	0.7855	3.769															-0.7855	3.64315	0.7855	3.64315
-0.78525	3.81928	-0.78525	3.81885	-0.78525	3.76712	0.78525	3.76712							-0.78525	3.76662	0.78525	3.76662															-0.78525	3.64078	0.78525	3.64078
-0.785	3.81691	-0.785	3.81648	-0.785	3.76475	0.785	3.76475							-0.785	3.76425	0.785	3.76425															-0.785	3.63841	0.785	3.63841
-0.78475	3.81454	-0.78475	3.81411	-0.78475	3.76238	0.78475	3.76238							-0.78475	3.76189	0.78475	3.76189															-0.78475	3.63604	0.78475	3.63604
-0.7845	3.81218	-0.7845	3.81174	-0.7845	3.76001	0.7845	3.76001							-0.7845	3.75952	0.7845	3.75952															-0.7845	3.63367	0.7845	3.63367
-0.78425	3.80981	-0.78425	3.80937	-0.78425	3.75764	0.78425	3.75764							-0.78425	3.75715	0.78425	3.75715															-0.78425	3.63131	0.78425	3.63131
-0.784	3.80744	-0.784	3.80701	-0.784	3.75527	0.784	3.75527							-0.784	3.75478	0.784	3.75478															-0.784	3.62894	0.784	3.62894
-0.78375	3.80508	-0.78375	3.80464	-0.78375	3.75291	0.78375	3.75291							-0.78375	3.75242	0.78375	3.75242															-0.78375	3.62657	0.78375	3.62657
-0.7835	3.80271	-0.7835	3.80228	-0.7835	3.75054	0.7835	3.75054							-0.7835	3.75005	0.7835	3.75005															-0.7835	3.62421	0.7835	3.62421
-0.78325	3.80035	-0.78325	3.79991	-0.78325	3.74818	0.78325	3.74818							-0.78325	3.74769	0.78325	3.74769															-0.78325	3.62184	0.78325	3.62184
-0.783	3.79798	-0.783	3.79755	-0.783	3.74582	0.783	3.74582							-0.783	3.74532	0.783	3.74532															-0.783	3.61948	0.783	3.61948
-0.78275	3.79562	-0.78275	3.79519	-0.78275	3.74345	0.78275	3.74345							-0.78275	3.74296	0.78275	3.74296															-0.78275	3.61712	0.78275	3.61712
-0.7825	3.79326	-0.7825	3.79282	-0.7825	3.74109	0.7825	3.74109							-0.7825	3.7406	0.7825	3.7406															-0.7825	3.61476	0.7825	3.61476
-0.78225	3.7909	-0.78225	3.79046	-0.78225	3.73873	0.78225	3.73873							-0.78225	3.73824	0.78225	3.73824															-0.78225	3.61239	0.78225	3.61239
-0.782	3.78854	-0.782	3.7881	-0.782	3.73637	0.782	3.73637							-0.782	3.73588	0.782	3.73588															-0.782	3.61003	0.782	3.61003
-0.78175	3.78618	-0.78175	3.78574	-0.78175	3.73401	0.78175	3.73401							-0.78175	3.73352	0.78175	3.73352															-0.78175	3.60767	0.78175	3.60767
-0.7815	3.78382	-0.7815	3.78338	-0.7815	3.73165	0.7815	3.73165							-0.7815	3.73116	0.7815	3.73116															-0.7815	3.60531	0.7815	3.60531
-0.78125	3.78146	-0.78125	3.78102	-0.78125	3.72929	0.78125	3.72929							-0.78125	3.7288	0.78125	3.7288															-0.78125	3.60296	0.78125	3.60296
-0.781	3.7791	-0.781	3.77867	-0.781	3.72693	0.781	3.72693							-0.781	3.72644	0.781	3.72644															-0.781	3.6006	0.781	3.6006
-0.78075	3.77675	-0.78075	3.77631	-0.78075	3.72458	0.78075	3.72458							-0.78075	3.72408	0.78075	3.72408															-0.78075	3.59824	0.78075	3.59824
-0.7805	3.77439	-0.7805	3.77395	-0.7805	3.72222	0.7805	3.72222							-0.7805	3.72173	0.7805	3.72173															-0.7805	3.59589	0.7805	3.59589
-0.78025	3.77203	-0.78025	3.7716	-0.78025	3.71987	0.78025	3.71987							-0.78025	3.71937	0.78025	3.71937															-0.78025	3.59353	0.78025	3.59353
-0.78	3.76968	-0.78	3.76924	-0.78	3.71751	0.78	3.71751							-0.78	3.71702	0.78	3.71702															-0.78	3.59118	0.78	3.59118
-0.77975	3.76733	-0.77975	3.76689	-0.77975	3.71516	0.77975	3.71516							-0.77975	3.71466	0.77975	3.71466															-0.77975	3.58882	0.77975	3.58882
-0.7795	3.76497	-0.7795	3.76454	-0.7795	3.7128	0.7795	3.7128							-0.7795	3.71231	0.7795	3.71231															-0.7795	3.58647	0.7795	3.58647
-0.77925	3.76262	-0.77925	3.76218	-0.77925	3.71045	0.77925	3.71045							-0.77925	3.70996	0.77925	3.70996															-0.77925	3.58412	0.77925	3.58412
-0.779	3.76027	-0.779	3.75983	-0.779	3.7081	0.779	3.7081							-0.779	3.7076	0.779	3.7076															-0.779	3.58177	0.779	3.58177
-0.77875	3.75792	-0.77875	3.75748	-0.77875	3.70575	0.77875	3.70575							-0.77875	3.70525	0.77875	3.70525															-0.77875	3.57942	0.77875	3.57942
-0.7785	3.75557	-0.7785	3.75513	-0.7785	3.7034	0.7785	3.7034							-0.7785	3.7029	0.7785	3.7029															-0.7785	3.57707	0.7785	3.57707
-0.77825	3.75322	-0.77825	3.75278	-0.77825	3.70105	0.77825	3.70105							-0.77825	3.70055	0.77825	3.70055															-0.77825	3.57472	0.77825	3.57472
-0.778	3.75087	-0.778	3.75043	-0.778	3.6987	0.778	3.6987							-0.778	3.6982	0.778	3.6982															-0.778	3.57237	0.778	3.57237
-0.77775	3.74852	-0.77775	3.74808	-0.77775	3.69635	0.77775	3.69635							-0.77775	3.69586	0.77775	3.69586															-0.77775	3.57002	0.77775	3.57002
-0.7775	3.74617	-0.7775	3.74574	-0.7775	3.69401	0.7775	3.69401							-0.7775	3.69351	0.7775	3.69351															-0.7775	3.56767	0.7775	3.56767
-0.77725	3.74383	-0.77725	3.74339	-0.77725	3.69166	0.77725	3.69166							-0.77725	3.69116	0.77725	3.69116															-0.77725	3.56533	0.77725	3.56533
-0.777	3.74148	-0.777	3.74104	-0.777	3.68931	0.777	3.68931							-0.777	3.68882	0.777	3.68882															-0.777	3.56298	0.777	3.56298
-0.77675	3.73914	-0.77675	3.7387	-0.77675	3.68697	0.77675	3.68697							-0.77675	3.68647	0.77675	3.68647															-0.77675	3.56064	0.77675	3.56064
-0.7765	3.73679	-0.7765	3.73636	-0.7765	3.68463	0.7765	3.68463							-0.7765	3.68413	0.7765	3.68413															-0.7765	3.55829	0.7765	3.55829
-0.77625	3.73445	-0.77625	3.73401	-0.77625	3.68228	0.77625	3.68228							-0.77625	3.68178	0.77625	3.68178															-0.77625	3.55595	0.77625	3.55595
-0.776	3.73211	-0.776	3.73167	-0.776	3.67994	0.776	3.67994							-0.776	3.67944	0.776	3.67944															-0.776	3.55361	0.776	3.55361
-0.77575	3.72977	-0.77575	3.72933	-0.77575	3.6776	0.77575	3.6776							-0.77575	3.6771	0.77575	3.6771															-0.77575	3.55127	0.77575	3.55127
-0.7755	3.72743	-0.7755	3.72699	-0.7755	3.67526	0.7755	3.67526							-0.7755	3.67476	0.7755	3.67476															-0.7755	3.54892	0.7755	3.54892
-0.77525	3.72509	-0.77525	3.72465	-0.77525	3.67292	0.77525	3.67292							-0.77525	3.67242	0.77525	3.67242															-0.77525	3.54658	0.77525	3.54658
-0.775	3.72275	-0.775	3.72231	-0.775	3.67058	0.775	3.67058							-0.775	3.67008	0.775	3.67008															-0.775	3.54425	0.775	3.54425
-0.77475	3.72041	-0.77475	3.71997	-0.77475	3.66824	0.77475	3.66824							-0.77475	3.66774	0.77475	3.66774															-0.77475	3.54191	0.77475	3.54191
-0.7745	3.71807	-0.7745	3.71763	-0.7745	3.6659	0.7745	3.6659							-0.7745	3.6654	0.7745	3.6654															-0.7745	3.53957	0.7745	3.53957
-0.77425	3.71573	-0.77425	3.71529	-0.77425	3.66356	0.77425	3.66356							-0.77425	3.66306	0.77425	3.66306															-0.77425	3.53723	0.77425	3.53723
-0.774	3.7134	-0.774	3.71296	-0.774	3.66123	0.774	3.66123							-0.774	3.66073	0.774	3.66073															-0.774	3.53489	0.774	3.53489
-0.77375	3.71106	-0.77375	3.71062	-0.77375	3.65889	0.77375	3.65889							-0.77375	3.65839	0.77375	3.65839															-0.77375	3.53256	0.77375	3.53256
-0.7735	3.70873	-0.7735	3.70828	-0.7735	3.65656	0.7735	3.65656							-0.7735	3.65606	0.7735	3.65606															-0.7735	3.53022	0.7735	3.53022
-0.77325	3.70639	-0.77325	3.70595	-0.77325	3.65422	0.77325	3.65422							-0.77325	3.65372	0.77325	3.65372															-0.77325	3.52789	0.77325	3.52789
-0.773	3.70406	-0.773	3.70362	-0.773	3.65189	0.773	3.65189							-0.773	3.65139	0.773	3.65139															-0.773	3.52556	0.773	3.52556
-0.77275	3.70173	-0.77275	3.70128	-0.77275	3.64956	0.77275	3.64956							-0.77275	3.64906	0.77275	3.64906															-0.77275	3.52322	0.77275	3.52322
-0.7725	3.69939	-0.7725	3.69895	-0.7725	3.64722	0.7725	3.64722							-0.7725	3.64672	0.7725	3.64672															-0.7725	3.52089	0.7725	3.52089
-0.77225	3.69706	-0.77225	3.69662	-0.77225	3.64489	0.77225	3.64489							-0.77225	3.64439	0.77225	3.64439															-0.77225	3.51856	0.77225	3.51856
-0.772	3.69473	-0.772	3.69429	-0.772	3.64256	0.772	3.64256							-0.772	3.64206	0.772	3.64206															-0.772	3.51623	0.772	3.51623
-0.77175	3.6924	-0.77175	3.69196	-0.77175	3.64023	0.77175	3.64023							-0.77175	3.63973	0.77175	3.63973															-0.77175	3.5139	0.77175	3.5139
-0.7715	3.69007	-0.7715	3.68963	-0.7715	3.6379	0.7715	3.6379							-0.7715	3.6374	0.7715	3.6374															-0.7715	3.51157	0.7715	3.51157
-0.77125	3.68774	-0.77125	3.6873	-0.77125	3.63557	0.77125	3.63557							-0.77125	3.63507	0.77125	3.63507															-0.77125	3.50924	0.77125	3.50924
-0.771	3.68542	-0.771	3.68498	-0.771	3.63325	0.771	3.63325							-0.771	3.63275	0.771	3.63275															-0.771	3.50692	0.771	3.50692
-0.77075	3.68309	-0.77075	3.68265	-0.77075	3.63092	0.77075	3.63092							-0.77075	3.63042	0.77075	3.63042															-0.77075	3.50459	0.77075	3.50459
-0.7705	3.68076	-0.7705	3.68032	-0.7705	3.62859	0.7705	3.62859							-0.7705	3.62809	0.7705	3.62809															-0.7705	3.50226	0.7705	3.50226
-0.77025	3.67844	-0.77025	3.678	-0.77025	3.62627	0.77025	3.62627							-0.77025	3.62577	0.77025	3.62577															-0.77025	3.49994	0.77025	3.49994
-0.77	3.67612	-0.77	3.67567	-0.77	3.62394	0.77	3.62394							-0.77	3.62344	0.77	3.62344															-0.77	3.49762	0.77	3.49762
-0.76975	3.67379	-0.76975	3.67335	-0.76975	3.62162	0.76975	3.62162							-0.76975	3.62112	0.76975	3.62112															-0.76975	3.49529	0.76975	3.49529
-0.7695	3.67147	-0.7695	3.67103	-0.7695	3.6193	0.7695	3.6193							-0.7695	3.6188	0.7695	3.6188															-0.7695	3.49297	0.7695	3.49297
-0.76925	3.66915	-0.76925	3.6687	-0.76925	3.61698	0.76925	3.61698							-0.76925	3.61647	0.76925	3.61647															-0.76925	3.49065	0.76925	3.49065
-0.769	3.66683	-0.769	3.66638	-0.769	3.61465	0.769	3.61465							-0.769	3.61415	0.769	3.61415															-0.769	3.48833	0.769	3.48833
-0.76875	3.6645	-0.76875	3.66406	-0.76875	3.61233	0.76875	3.61233							-0.76875	3.61183	0.76875	3.61183															-0.76875	3.48601	0.76875	3.48601
-0.7685	3.66218	-0.7685	3.66174	-0.7685	3.61001	0.7685	3.61001							-0.7685	3.60951	0.7685	3.60951															-0.7685	3.48369	0.7685	3.48369
-0.76825	3.65987	-0.76825	3.65942	-0.76825	3.6077	0.76825	3.6077							-0.76825	3.60719	0.76825	3.60719															-0.76825	3.48137	0.76825	3.48137
-0.768	3.65755	-0.768	3.6571	-0.768	3.60538	0.768	3.60538							-0.768	3.60487	0.768	3.60487															-0.768	3.47905	0.768	3.47905
-0.76775	3.65523	-0.76775	3.65479	-0.76775	3.60306	0.76775	3.60306							-0.76775	3.60256	0.76775	3.60256															-0.76775	3.47673	0.76775	3.47673
-0.7675	3.65291	-0.7675	3.65247	-0.7675	3.60074	0.7675	3.60074							-0.7675	3.60024	0.7675	3.60024															-0.7675	3.47441	0.7675	3.47441
-0.76725	3.6506	-0.76725	3.65015	-0.76725	3.59843	0.76725	3.59843							-0.76725	3.59792	0.76725	3.59792															-0.76725	3.4721	0.76725	3.4721
-0.767	3.64828	-0.767	3.64784	-0.767	3.59611	0.767	3.59611							-0.767	3.59561	0.767	3.59561															-0.767	3.46978	0.767	3.46978
-0.76675	3.64597	-0.76675	3.64552	-0.76675	3.5938	0.76675	3.5938							-0.76675	3.59329	0.76675	3.59329															-0.76675	3.46747	0.76675	3.46747
-0.7665	3.64365	-0.7665	3.64321	-0.7665	3.59148	0.7665	3.59148							-0.7665	3.59098	0.7665	3.59098															-0.7665	3.46515	0.7665	3.46515
-0.76625	3.64134	-0.76625	3.6409	-0.76625	3.58917	0.76625	3.58917							-0.76625	3.58867	0.76625	3.58867															-0.76625	3.46284	0.76625	3.46284
-0.766	3.63903	-0.766	3.63858	-0.766	3.58686	0.766	3.58686							-0.766	3.58635	0.766	3.58635															-0.766	3.46053	0.766	3.46053
-0.76575	3.63672	-0.76575	3.63627	-0.76575	3.58455	0.76575	3.58455							-0.76575	3.58404	0.76575	3.58404															-0.76575	3.45822	0.76575	3.45822
-0.7655	3.63441	-0.7655	3.63396	-0.7655	3.58223	0.7655	3.58223							-0.7655	3.58173	0.7655	3.58173															-0.7655	3.45591	0.7655	3.45591
-0.76525	3.6321	-0.76525	3.63165	-0.76525	3.57992	0.76525	3.57992							-0.76525	3.57942	0.76525	3.57942															-0.76525	3.4536	0.76525	3.4536
-0.765	3.62979	-0.765	3.62934	-0.765	3.57761	0.765	3.57761							-0.765	3.57711	0.765	3.57711															-0.765	3.45129	0.765	3.45129
-0.76475	3.62748	-0.76475	3.62703	-0.76475	3.57531	0.76475	3.57531							-0.76475	3.5748	0.76475	3.5748															-0.76475	3.44898	0.76475	3.44898
-0.7645	3.62517	-0.7645	3.62472	-0.7645	3.573	0.7645	3.573							-0.7645	3.57249	0.7645	3.57249															-0.7645	3.44667	0.7645	3.44667
-0.76425	3.62286	-0.76425	3.62242	-0.76425	3.57069	0.76425	3.57069							-0.76425	3.57019	0.76425	3.57019															-0.76425	3.44436	0.76425	3.44436
-0.764	3.62056	-0.764	3.62011	-0.764	3.56839	0.764	3.56839							-0.764	3.56788	0.764	3.56788															-0.764	3.44206	0.764	3.44206
-0.76375	3.61825	-0.76375	3.61781	-0.76375	3.56608	0.76375	3.56608							-0.76375	3.56557	0.76375	3.56557															-0.76375	3.43975	0.76375	3.43975
-0.7635	3.61595	-0.7635	3.6155	-0.7635	3.56377	0.7635	3.56377							-0.7635	3.56327	0.7635	3.56327															-0.7635	3.43745	0.7635	3.43745
-0.76325	3.61364	-0.76325	3.6132	-0.76325	3.56147	0.76325	3.56147							-0.76325	3.56097	0.76325	3.56097															-0.76325	3.43514	0.76325	3.43514
-0.763	3.61134	-0.763	3.61089	-0.763	3.55917	0.763	3.55917							-0.763	3.55866	0.763	3.55866															-0.763	3.43284	0.763	3.43284
-0.76275	3.60904	-0.76275	3.60859	-0.76275	3.55686	0.76275	3.55686							-0.76275	3.55636	0.76275	3.55636															-0.76275	3.43054	0.76275	3.43054
-0.7625	3.60673	-0.7625	3.60629	-0.7625	3.55456	0.7625	3.55456							-0.7625	3.55406	0.7625	3.55406															-0.7625	3.42824	0.7625	3.42824
-0.76225	3.60443	-0.76225	3.60399	-0.76225	3.55226	0.76225	3.55226							-0.76225	3.55176	0.76225	3.55176															-0.76225	3.42594	0.76225	3.42594
-0.762	3.60213	-0.762	3.60169	-0.762	3.54996	0.762	3.54996							-0.762	3.54946	0.762	3.54946															-0.762	3.42364	0.762	3.42364
-0.76175	3.59983	-0.76175	3.59939	-0.76175	3.54766	0.76175	3.54766							-0.76175	3.54716	0.76175	3.54716															-0.76175	3.42134	0.76175	3.42134
-0.7615	3.59754	-0.7615	3.59709	-0.7615	3.54536	0.7615	3.54536							-0.7615	3.54486	0.7615	3.54486															-0.7615	3.41904	0.7615	3.41904
-0.76125	3.59524	-0.76125	3.59479	-0.76125	3.54307	0.76125	3.54307							-0.76125	3.54256	0.76125	3.54256															-0.76125	3.41674	0.76125	3.41674
-0.761	3.59294	-0.761	3.59249	-0.761	3.54077	0.761	3.54077							-0.761	3.54026	0.761	3.54026															-0.761	3.41444	0.761	3.41444
-0.76075	3.59064	-0.76075	3.5902	-0.76075	3.53847	0.76075	3.53847							-0.76075	3.53796	0.76075	3.53796															-0.76075	3.41215	0.76075	3.41215
-0.7605	3.58835	-0.7605	3.5879	-0.7605	3.53618	0.7605	3.53618							-0.7605	3.53567	0.7605	3.53567															-0.7605	3.40985	0.7605	3.40985
-0.76025	3.58605	-0.76025	3.58561	-0.76025	3.53388	0.76025	3.53388							-0.76025	3.53337	0.76025	3.53337															-0.76025	3.40756	0.76025	3.40756
-0.76	3.58376	-0.76	3.58331	-0.76	3.53159	0.76	3.53159							-0.76	3.53108	0.76	3.53108															-0.76	3.40526	0.76	3.40526
-0.75975	3.58147	-0.75975	3.58102	-0.75975	3.52929	0.75975	3.52929							-0.75975	3.52879	0.75975	3.52879															-0.75975	3.40297	0.75975	3.40297
-0.7595	3.57917	-0.7595	3.57872	-0.7595	3.527	0.7595	3.527							-0.7595	3.52649	0.7595	3.52649															-0.7595	3.40068	0.7595	3.40068
-0.75925	3.57688	-0.75925	3.57643	-0.75925	3.52471	0.75925	3.52471							-0.75925	3.5242	0.75925	3.5242															-0.75925	3.39838	0.75925	3.39838
-0.759	3.57459	-0.759	3.57414	-0.759	3.52242	0.759	3.52242							-0.759	3.52191	0.759	3.52191															-0.759	3.39609	0.759	3.39609
-0.75875	3.5723	-0.75875	3.57185	-0.75875	3.52013	0.75875	3.52013							-0.75875	3.51962	0.75875	3.51962															-0.75875	3.3938	0.75875	3.3938
-0.7585	3.57001	-0.7585	3.56956	-0.7585	3.51784	0.7585	3.51784							-0.7585	3.51733	0.7585	3.51733															-0.7585	3.39151	0.7585	3.39151
-0.75825	3.56772	-0.75825	3.56727	-0.75825	3.51555	0.75825	3.51555							-0.75825	3.51504	0.75825	3.51504															-0.75825	3.38922	0.75825	3.38922
-0.758	3.56543	-0.758	3.56498	-0.758	3.51326	0.758	3.51326							-0.758	3.51275	0.758	3.51275															-0.758	3.38694	0.758	3.38694
-0.75775	3.56315	-0.75775	3.5627	-0.75775	3.51097	0.75775	3.51097							-0.75775	3.51046	0.75775	3.51046															-0.75775	3.38465	0.75775	3.38465
-0.7575	3.56086	-0.7575	3.56041	-0.7575	3.50869	0.7575	3.50869							-0.7575	3.50818	0.7575	3.50818															-0.7575	3.38236	0.7575	3.38236
-0.75725	3.55857	-0.75725	3.55812	-0.75725	3.5064	0.75725	3.5064							-0.75725	3.50589	0.75725	3.50589															-0.75725	3.38008	0.75725	3.38008
-0.757	3.55629	-0.757	3.55584	-0.757	3.50411	0.757	3.50411							-0.757	3.5036	0.757	3.5036															-0.757	3.37779	0.757	3.37779
-0.75675	3.554	-0.75675	3.55355	-0.75675	3.50183	0.75675	3.50183							-0.75675	3.50132	0.75675	3.50132															-0.75675	3.37551	0.75675	3.37551
-0.7565	3.55172	-0.7565	3.55127	-0.7565	3.49955	0.7565	3.49955							-0.7565	3.49904	0.7565	3.49904															-0.7565	3.37322	0.7565	3.37322
-0.75625	3.54944	-0.75625	3.54899	-0.75625	3.49726	0.75625	3.49726							-0.75625	3.49675	0.75625	3.49675															-0.75625	3.37094	0.75625	3.37094
-0.756	3.54715	-0.756	3.5467	-0.756	3.49498	0.756	3.49498							-0.756	3.49447	0.756	3.49447															-0.756	3.36866	0.756	3.36866
-0.75575	3.54487	-0.75575	3.54442	-0.75575	3.4927	0.75575	3.4927							-0.75575	3.49219	0.75575	3.49219															-0.75575	3.36638	0.75575	3.36638
-0.7555	3.54259	-0.7555	3.54214	-0.7555	3.49042	0.7555	3.49042							-0.7555	3.48991	0.7555	3.48991															-0.7555	3.3641	0.7555	3.3641
-0.75525	3.54031	-0.75525	3.53986	-0.75525	3.48814	0.75525	3.48814							-0.75525	3.48763	0.75525	3.48763															-0.75525	3.36182	0.75525	3.36182
-0.755	3.53803	-0.755	3.53758	-0.755	3.48586	0.755	3.48586							-0.755	3.48535	0.755	3.48535															-0.755	3.35954	0.755	3.35954
-0.75475	3.53576	-0.75475	3.5353	-0.75475	3.48358	0.75475	3.48358							-0.75475	3.48307	0.75475	3.48307															-0.75475	3.35726	0.75475	3.35726
-0.7545	3.53348	-0.7545	3.53303	-0.7545	3.4813	0.7545	3.4813							-0.7545	3.48079	0.7545	3.48079															-0.7545	3.35498	0.7545	3.35498
-0.75425	3.5312	-0.75425	3.53075	-0.75425	3.47903	0.75425	3.47903							-0.75425	3.47852	0.75425	3.47852															-0.75425	3.35271	0.75425	3.35271
-0.754	3.52893	-0.754	3.52847	-0.754	3.47675	0.754	3.47675							-0.754	3.47624	0.754	3.47624															-0.754	3.35043	0.754	3.35043
-0.75375	3.52665	-0.75375	3.5262	-0.75375	3.47448	0.75375	3.47448							-0.75375	3.47396	0.75375	3.47396															-0.75375	3.34815	0.75375	3.34815
-0.7535	3.52438	-0.7535	3.52392	-0.7535	3.4722	0.7535	3.4722							-0.7535	3.47169	0.7535	3.47169															-0.7535	3.34588	0.7535	3.34588
-0.75325	3.5221	-0.75325	3.52165	-0.75325	3.46993	0.75325	3.46993							-0.75325	3.46942	0.75325	3.46942															-0.75325	3.34361	0.75325	3.34361
-0.753	3.51983	-0.753	3.51938	-0.753	3.46765	0.753	3.46765							-0.753	3.46714	0.753	3.46714															-0.753	3.34133	0.753	3.34133
-0.75275	3.51756	-0.75275	3.5171	-0.75275	3.46538	0.75275	3.46538							-0.75275	3.46487	0.75275	3.46487															-0.75275	3.33906	0.75275	3.33906
-0.7525	3.51528	-0.7525	3.51483	-0.7525	3.46311	0.7525	3.46311							-0.7525	3.4626	0.7525	3.4626															-0.7525	3.33679	0.7525	3.33679
-0.75225	3.51301	-0.75225	3.51256	-0.75225	3.46084	0.75225	3.46084							-0.75225	3.46033	0.75225	3.46033															-0.75225	3.33452	0.75225	3.33452
-0.752	3.51074	-0.752	3.51029	-0.752	3.45857	0.752	3.45857							-0.752	3.45806	0.752	3.45806															-0.752	3.33225	0.752	3.33225
-0.75175	3.50847	-0.75175	3.50802	-0.75175	3.4563	0.75175	3.4563							-0.75175	3.45579	0.75175	3.45579															-0.75175	3.32998	0.75175	3.32998
-0.7515	3.50621	-0.7515	3.50575	-0.7515	3.45403	0.7515	3.45403							-0.7515	3.45352	0.7515	3.45352															-0.7515	3.32771	0.7515	3.32771
[truncated: 7,006 more rows]
[truncated: 367 more columns]

[truncated: 24 more sheets: Figure 4b, Figure 4c, Figure 4d, Supplementary Figure 3a, Supplementary Figure 3b, Supplementary Figure 4, Supplementary Figure 5, Supplementary Figure 6, Supplementary Figure 7a, Supplementary Figure 7b, Supplementary Figure 7c, Supplementary Figure 8, Supplementary Figure 9, Supplementary Figure 11a, Supplementary Figure 11b, Supplementary Figure 11c, Supplementary Figure 11d, Supplementary Figure 11e, Supplementary Figure 11f, Supplementary Figure 11g …]
